# Supplementary material for: Information processing in the NF-κB pathway
Source: Sci Rep. 2017 Nov 21;7:15926. doi: 10.1038/s41598-017-16166-y (PMC5698458; doi:10.1038/s41598-017-16166-y)
Supplement: Supplementary file 2 — Dataset 1 [file 41598_2017_16166_MOESM2_ESM.zip]

Archive with 2 entries (1 files):
- SupplementaryDatasetS1/
- SupplementaryDatasetS1/NFkB_model_2017.bngl
