# Supplementary material for: Information processing in the NF-κB pathway
Source: Sci Rep. 2017 Nov 21;7:15926. doi: 10.1038/s41598-017-16166-y (PMC5698458; doi:10.1038/s41598-017-16166-y)
Supplement: Supplementary file 2 — Dataset 1 [file 41598_2017_16166_MOESM2_ESM.zip › SupplementaryDatasetS1/NFkB_model_2017.bngl]

# # # # # # # # # # # # # # # # # # # # # # # # # # # # # # # # # # # # # #
#                                                                         #
#        A model of the NF-kappaB regulatory system, version 2017         #
#                                                                         #
# # # # # # # # # # # # # # # # # # # # # # # # # # # # # # # # # # # # # #
#                                                                         #
# This BioNetGen source code accompanies the article:                     #
#                                                                         #
#            "Information processing in the NF-kB pathway"                #
#                                                                         #
#    by Tudelska K, Markiewicz J, Kochanczyk M, Czerkies M, Prus W,       #
#       Korwek Z, Abdi A, Blonski S, Kazmierczak B and Lipniacki T        #
#                 (Scientific Reports 2017/2018)                          #
#                                                                         #
# and allows for both deterministic (ODEs) and stochastic (Gillespie SSA) #
# simulation of the NFkB system dynamics.                                 #
#                                                                         #
# For a description of the BioNetGen language (BNGL) see e.g.:            #
#                                                                         #
#  * Faeder JR, Blinov ML, Hlavacek WS"                                   #
#   "Rule-based modeling of biochemical systems with BioNetGen".          #
#    Methods Mol. Biol. 500, 113-167 (2009).                              #
#                                                                         #
# The most convenient way to execute the model is to download RuleBender  #
# from http://www.rulebender.org, install it (following its installation  #
# instructions), and paste the contents of this file into an empty BNGL   #
# file created in a new RuleBender project.                               #
#                                                                         #
# # # # # # # # # # # # # # # # # # # # # # # # # # # # # # # # # # # # # #

begin model

begin parameters
 
  #### ----- Cell parameters -----

  k_v        5     # ratio of C:N volumes
  R         2e3    # median number of TNF receptors
  K_N       1e5    # number of IKKK molecules
  K_NN      2e5    # number of IKK molecules
  NFkB_tot  1e5    # number of NF-kB molecules
 

  #### ----- Kinetic parameters -----
 
  ## -- TNFR1 activation and signal transduction cascade
  #
  N         6e+3   # number of TNF molecules per cell for 1 ng/ml dose in our experiments (200 000 cells/ml)
  c_deg     1e-4   # TNF_ext degradation
  k_b     1.2e-5   # TNFR activation by TNF_ext
  k_f     1.2e-3   # TNFR deactivation
  k_a       2e-5   # IKKK activation by TNFR (maximal rate - in formula k_a*k_A20/(k_A20+A20)))
  k_A20     1e+5   # IKKK activation by TNFR (Michaelis constant for the antagonist A20 - in formula k_a*k_A20/(k_A20+A20))
  k_i       1e-2   # IKKK deactivation
  k_1       6e-10  # IKK activation by IKKK (rate quadratic in IKKK concentration)
  k_2       5e+3   # IKK intermediation (in formula (k_2+A20)*k_3/k_2)
  k_3       2e-3   # IKK intermediation (in formula (k_2+A20)*k_3/k_2)
  k_4       2e-3   # IKK regeneration (IKK_i->IKK_ii and IKK_ii->IKK_n)
 
  ## -- IkBa and A20 gene expression 
  #
  q_1_a     1e-7   # A20  gene activation by NFkB
  q_1_i     1e-7   # IkBa gene activation by NFkB
  q_2       5e-7   # A20 and IkBa gene deactivation by IkBa
  c_1       2e-1   # A20 and IkBa gene transcription
  c_3_a   1.5e-3   # A20  mRNA degradation
  c_3_i  0.75e-3   # IkBa mRNA degradation
  c_4       5e-1   # A20 and IkBa mRNA translation
 
  ## -- Protein interactions 
  #
  a_1       1e-7   # NFkB-IkBa binding rate in cytoplasm; multiplied by k_v in nucleus
  a_2       1e-7   # free IkBa phosphorylation by active IKK in cytoplasm
  a_3       5e-7   # NFkB-bound IkBa phosphorylation by active IKK in cytoplasm
  c_5       5e-4   # A20 degradation
  t_p       1e-2   # phosphorylated IkBa degradation (free or bound)
  c_5a      3e-4   # unphosphorylated IkBa degradation (free)
  c_6a      2e-5   # unphosphorylated IkBa degradation (NFkB-bound)
  k_NFkBIkB a_1*k_v # NFkB-IkBa complex formation rate in nucleus

  ## -- Transport
  #
  i_1a                    0.7e-3  # IkBa transport to nucleus
  B_importin_nfkb_c         1e-1  # NFkB--importin binding rate in cytoplasm
  I_importin_nfkb           1e-2  # NFkB--importin transport to nucleus
  B_exportin_nfkb_ikba_n    5e-3  # (NFkB--IKBa)--exportin binding rate in nucleus
  E_exportin_nfkb_ikba  k_v*1e-2  # NFkB--IKBa--exportin transport to cytoplasm
  B_exportin_ikba_n         5e-3  # IKBa--exportin binding rate in nucleus
  E_exportin_ikba       k_v*1e-2  # IKBa--exportin transport to cytoplasm
  
  # Misc
  #
  gene_noise 1
 
end parameters 

# - - - - - - - - - - - - - - - - - - - - - - - - - - - - - - - - - - - - - - -

begin molecule types 
 
  TNFR(st~a~i)     # active/inactive TNFR1 receptors 
  IKK(st~n~a~i~ii) # neutral/active/inactive/inactive intermediate form of IKK kinase 
  IKKK(st~n~a)     # neutral/active  form of IKKK 
  IkBa(loc~n~c,pho~0~p,bin,imp~0~1,expo~0~1) # nuclear/cytoplasmic, unphosphorylated/phosphorylated IkB 
  IkBa_mRNA()      # IkBa transcript 
  A20()            # cytoplasmic A20 
  A20_mRNA()       # A20 transcript 
  NFkB(loc~n~c,bin,imp~0~1,expo~0~1) # nuclear/cytoplasmic NFkB 
  TNF(loc~e~i)     # extracellular/intracellular TNFa
  GIkBa(st~0~1)    # discrete random variable, state of the IkBa gene
  GA20(st~0~1)     # discrete random variable, state of the A20 gene


end molecule types 
 
# - - - - - - - - - - - - - - - - - - - - - - - - - - - - - - - - - - - - - - -

begin seed species 
 
  TNFR(st~a)           0 
  TNFR(st~i)           R 
  IKK(st~n)         K_NN 
  IKK(st~a)            0 
  IKK(st~i)            0 
  IKK(st~ii)           0 
  IKKK(st~n)         K_N 
  IKKK(st~a)           0 
  IkBa(loc~n,pho~p,bin,imp~0,expo~0)  0 
  IkBa(loc~n,pho~0,bin,imp~0,expo~0)  0 
  IkBa(loc~c,pho~0,bin,imp~0,expo~0)  0 
  IkBa_mRNA()          0 
  A20()                0 
  A20_mRNA()           0 
  NFkB(loc~n,bin,imp~0,expo~0)        0 
  NFkB(loc~c,bin,imp~0,expo~0)        0 
  TNF(loc~e)           0 
  TNF(loc~i)           0 
  GIkBa(st~0)          2    # number of IkBa gene copies
  GIkBa(st~1)          0 
  GA20(st~0)           2    # number of A20 gene copies
  GA20(st~1)           0 
  NFkB(loc~c,bin!0,imp~0,expo~0).IkBa(loc~c,pho~0,bin!0,imp~0,expo~0)   NFkB_tot 
  NFkB(loc~n,bin!0,imp~0,expo~0).IkBa(loc~n,pho~0,bin!0,imp~0,expo~0)   0 
  NFkB(loc~c,bin!0,imp~0,expo~0).IkBa(loc~c,pho~p,bin!0,imp~0,expo~0)   0 

end seed species 
 
# - - - - - - - - - - - - - - - - - - - - - - - - - - - - - - - - - - - - - - -

begin observables 
 
  Species   NFkB_nuc_total     NFkB(loc~n) 
  Species   NFkB_nuc           NFkB(loc~n,bin) 
  Species   NFkB_cyt_total     NFkB(loc~c) 
  Species   NFkB_cyt_imp       NFkB(loc~c,bin,imp~1) 
  Species   NFkB_cyt_free      NFkB(loc~c,bin,imp~0) 
  Species   NFkB_IkBa_p_cyt    NFkB(loc~c,bin!0).IkBa(loc~c,pho~p,bin!0) 
  Species   NFkB_IkBa_u_cyt    NFkB(loc~c,bin!0).IkBa(loc~c,pho~0,bin!0) 
  Species   NFkB_IkBa_nuc      NFkB(loc~n,bin!0).IkBa(loc~n,bin!0) 
  Species   NFkB_IkBa_nuc_expo NFkB(loc~n,bin!0).IkBa(loc~n,bin!0,expo~1) 
  Species   IkBa_cyt_total     IkBa(loc~c) 
  Species   IkBa_p_cyt         IkBa(loc~c,pho~p,bin) 
  Species   IkBa_u_cyt         IkBa(loc~c,pho~0,bin) 
  Species   IkBa_nuc_total     IkBa(loc~n) 
  Species   IkBa_nuc           IkBa(loc~n,bin) 
  Species   IkBa_nuc_expo      IkBa(loc~n,bin,expo~1) 
  Species   IkBa_nuc_free      IkBa(loc~n,bin,expo~0) 
  Species   A20                A20() 
  Species   TNF_ext            TNF(loc~e) 
  Species   TNFR_a             TNFR(st~a) 
  Species   IKKK_a             IKKK(st~a) 
  Species   IKK_a              IKK(st~a) 
  Species   IKK_n              IKK(st~n) 
  Species   IKK_i              IKK(st~i) 
  Species   IKK_ii             IKK(st~ii) 
  Species   tA20               A20_mRNA() 
  Species   tIkB               IkBa_mRNA() 
  Species   gA20_a             GA20(st~1) 
  Species   gIkBa_a            GIkBa(st~1) 
   
  Molecules IKK_tot_           IKK() 
  Molecules NFkB_tot_          NFkB() 
  Molecules IKKK_tot_          IKKK() 
  Molecules IkBa_tot_          IkBa() 
 
end observables 
 
# - - - - - - - - - - - - - - - - - - - - - - - - - - - - - - - - - - - - - - -

begin functions 
  k_TNFR()               TNF_ext*k_b/N
  k_IKKKactivation()     TNFR_a*k_a*k_A20/(k_A20+A20) 
  k_IKKactivation()      k_1*IKKK_a*IKKK_a 
  k_IKKintermetiation()  (k_2+A20)*k_3/k_2 
end functions 
 
# - - - - - - - - - - - - - - - - - - - - - - - - - - - - - - - - - - - - - - -

begin reaction rules 
 
  ## -- TNFR1 activation and signal transduction cascade
  #
  TNF(loc~e)  ->  0            c_deg 
  TNFR(st~i)  ->  TNFR(st~a)   k_TNFR()
  TNFR(st~a)  ->  TNFR(st~i)   k_f 
  IKKK(st~n)  ->  IKKK(st~a)   k_IKKKactivation() 
  IKKK(st~a)  ->  IKKK(st~n)   k_i 
  IKK(st~n)   ->  IKK(st~a)    k_IKKactivation() 
  IKK(st~a)   ->  IKK(st~i)    k_IKKintermetiation() 
  IKK(st~i)   ->  IKK(st~ii)   k_4 
  IKK(st~ii)  ->  IKK(st~n)    k_4 
   
  ## -- IkBa and A20 gene expression and protein translation
  #
  NFkB(loc~n,bin) + GA20(st~0)        -> NFkB(loc~n,bin) + GA20(st~1)        q_1_a/gene_noise
  NFkB(loc~n,bin) + GIkBa(st~0)       -> NFkB(loc~n,bin) + GIkBa(st~1)       q_1_i/gene_noise
  IkBa(loc~n,pho~0,bin) + GA20(st~1)  -> IkBa(loc~n,pho~0,bin) + GA20(st~0)  q_2/gene_noise
  IkBa(loc~n,pho~0,bin) + GIkBa(st~1) -> IkBa(loc~n,pho~0,bin) + GIkBa(st~0) q_2/gene_noise
  #
  GA20(st~1)   ->  GA20(st~1)  + A20_mRNA()   c_1 
  GIkBa(st~1)  ->  GIkBa(st~1) + IkBa_mRNA()  c_1 
  #
  A20_mRNA()   ->  0    c_3_a 
  IkBa_mRNA()  ->  0    c_3_i 
  A20_mRNA()   ->  A20_mRNA()  + A20()                              c_4 
  IkBa_mRNA()  ->  IkBa_mRNA() + IkBa(loc~c,pho~0,bin,imp~0,expo~0) c_4 
   
  ## -- Protein interactions
  #
  NFkB(loc~c,bin,imp~0,expo~0) + IkBa(loc~c,pho~0,bin,imp~0,expo~0)    -> \
  NFkB(loc~c,bin!0,imp~0,expo~0).IkBa(loc~c,pho~0,bin!0,imp~0,expo~0)  a_1 
  #
  NFkB(loc~n,bin,imp~0,expo~0) + IkBa(loc~n,pho~0,bin,imp~0,expo~0)    -> \
  NFkB(loc~n,bin!0,imp~0,expo~0).IkBa(loc~n,pho~0,bin!0,imp~0,expo~0)  k_NFkBIkB 

  ## -- IkBa phosphorylation
  #
  IkBa(loc~c,pho~0,bin) + IKK(st~a)  ->  \
  IkBa(loc~c,pho~p,bin) + IKK(st~a)  a_2  
  #
  NFkB(loc~c,bin!0).IkBa(loc~c,pho~0,bin!0) + IKK(st~a)  ->  \
  NFkB(loc~c,bin!0).IkBa(loc~c,pho~p,bin!0) + IKK(st~a) a_3 

  ## -- Degradation
  #
  A20()                 -> 0  c_5 
  IkBa(loc~c,pho~p,bin) -> 0  t_p 
  IkBa(loc~c,pho~0,bin) -> 0  c_5a 
  NFkB(loc~c,bin!0).IkBa(loc~c,pho~p,bin!0) -> NFkB(loc~c,bin) t_p 
  NFkB(loc~c,bin!0).IkBa(loc~c,pho~0,bin!0) -> NFkB(loc~c,bin) c_6a 
   
  ## -- Transport
  #
  IkBa(loc~c,pho~0,bin)  ->  IkBa(loc~n,pho~0,bin)  i_1a 
  #
  ## Karyopherin binding
  #
  NFkB(loc~c,bin,imp~0,expo~0)  ->  NFkB(loc~c,bin,imp~1,expo~0) B_importin_nfkb_c
  #
  IkBa(loc~n,bin!0,imp~0,expo~0).NFkB(loc~n,bin!0,imp~0,expo~0)  ->  \
  IkBa(loc~n,bin!0,imp~0,expo~1).NFkB(loc~n,bin!0,imp~0,expo~0)  B_exportin_nfkb_ikba_n
  #
  IkBa(loc~n,bin,imp~0,expo~0)  ->  IkBa(loc~n,bin,imp~0,expo~1) B_exportin_ikba_n
  #
  ## Shuttling
  #
  # export of NFkB from cytoplasm to nucleus 
  NFkB(loc~c,bin,imp~1,expo~0)  ->  NFkB(loc~n,bin,imp~0,expo~0) I_importin_nfkb     
  #
  # import of NFkB-IKBa complex from nucleus to cytoplasm
  IkBa(loc~n,bin!0,imp~0,expo~1).NFkB(loc~n,bin!0,imp~0,expo~0)  -> \
  IkBa(loc~c,bin!0,imp~0,expo~0).NFkB(loc~c,bin!0,imp~0,expo~0)  E_exportin_nfkb_ikba 
  #
  IkBa(loc~n,bin,imp~0,expo~1)  ->  IkBa(loc~c,bin,imp~0,expo~0) E_exportin_ikba
   
end reaction rules 
 
end model
 
# = = = = = = = = = = = = = = = = = = = = = = = = = = = = = = = = = = = = = = =


generate_network({overwrite=>1}); 
 
#writeSBML({}); 
#writeMfile({}); 
 
# - - - - - - - - Stochastic Simulation - - - - - - - - - -
#
resetConcentrations();
setConcentration("TNF(loc~e)",0.);
simulate_ssa({suffix=>"equilibration",t_end=>100*3600,n_steps=>10});
simulate_ssa({suffix=>"equilibration_tail",t_end=>30*60,n_steps=>300});
setConcentration("TNF(loc~e)",6e3);  # corresponds to 3 ng/ml
simulate_ssa({suffix=>"stimulation",t_end=>150*60,n_steps=>1200,continue=>1}); 
