# Supplementary material for: Information processing in the NF-κB pathway
Source: Sci Rep. 2017 Nov 21;7:15926. doi: 10.1038/s41598-017-16166-y (PMC5698458; doi:10.1038/s41598-017-16166-y)
Supplement: Supplementary file 3 — Dataset 2 [file 41598_2017_16166_MOESM3_ESM.zip]

Archive with 5 entries (4 files):
- SupplementaryDatasetS2/
- SupplementaryDatasetS2/max_mut_info__example_output.txt
- SupplementaryDatasetS2/MutInfoGauss8x.pdf
- SupplementaryDatasetS2/MutInfoGauss8x.nb
- SupplementaryDatasetS2/max_mut_info.py
