# Supplementary material for: Information processing in the NF-κB pathway
Source: Sci Rep. 2017 Nov 21;7:15926. doi: 10.1038/s41598-017-16166-y (PMC5698458; doi:10.1038/s41598-017-16166-y)
Supplement: Supplementary file 3 — Dataset 2 [file 41598_2017_16166_MOESM3_ESM.zip › SupplementaryDatasetS2/max_mut_info__example_output.txt]

nearest neighbors: 5

  sample 1 of 15:
    MI = 1.17 bit   Q = [ 0.36 0.01 0.13 0.08 0.06 0.00 0.00 0.36 ]
    MI = 1.17 bit   Q = [ 0.40 0.02 0.05 0.18 0.01 0.00 0.00 0.34 ]
    MI = 1.17 bit   Q = [ 0.37 0.02 0.07 0.16 0.01 0.00 0.00 0.37 ]

  sample 2 of 15:
    MI = 1.09 bit   Q = [ 0.41 0.00 0.11 0.02 0.12 0.00 0.00 0.33 ]
    MI = 1.11 bit   Q = [ 0.41 0.00 0.00 0.24 0.00 0.00 0.00 0.34 ]
    MI = 1.11 bit   Q = [ 0.43 0.00 0.00 0.23 0.00 0.00 0.00 0.33 ]

  sample 3 of 15:
    MI = 1.14 bit   Q = [ 0.38 0.00 0.11 0.10 0.07 0.01 0.00 0.33 ]
    MI = 1.14 bit   Q = [ 0.37 0.00 0.14 0.06 0.08 0.01 0.00 0.33 ]
    MI = 1.14 bit   Q = [ 0.39 0.00 0.10 0.11 0.07 0.01 0.00 0.32 ]

  sample 4 of 15:
    MI = 1.15 bit   Q = [ 0.36 0.00 0.15 0.00 0.12 0.00 0.00 0.36 ]
    MI = 1.15 bit   Q = [ 0.36 0.00 0.17 0.00 0.11 0.00 0.00 0.36 ]
    MI = 1.15 bit   Q = [ 0.38 0.00 0.15 0.00 0.14 0.00 0.00 0.33 ]

  sample 5 of 15:
    MI = 1.14 bit   Q = [ 0.41 0.02 0.00 0.21 0.04 0.00 0.00 0.33 ]
    MI = 1.14 bit   Q = [ 0.38 0.03 0.00 0.20 0.03 0.00 0.00 0.35 ]
    MI = 1.14 bit   Q = [ 0.39 0.03 0.00 0.20 0.03 0.00 0.00 0.35 ]

nearest neighbors: 10

  sample 6 of 15:
    MI = 1.15 bit   Q = [ 0.40 0.03 0.03 0.16 0.07 0.00 0.00 0.31 ]
    MI = 1.15 bit   Q = [ 0.39 0.03 0.05 0.16 0.04 0.00 0.00 0.34 ]
    MI = 1.15 bit   Q = [ 0.39 0.02 0.07 0.12 0.07 0.00 0.00 0.34 ]

  sample 7 of 15:
    MI = 1.19 bit   Q = [ 0.40 0.01 0.00 0.25 0.00 0.02 0.00 0.33 ]
    MI = 1.19 bit   Q = [ 0.39 0.00 0.00 0.26 0.00 0.01 0.00 0.33 ]
    MI = 1.19 bit   Q = [ 0.39 0.00 0.00 0.28 0.00 0.01 0.00 0.31 ]

  sample 8 of 15:
    MI = 1.16 bit   Q = [ 0.37 0.00 0.20 0.00 0.08 0.00 0.00 0.36 ]
    MI = 1.16 bit   Q = [ 0.38 0.00 0.18 0.00 0.09 0.00 0.00 0.35 ]
    MI = 1.16 bit   Q = [ 0.37 0.00 0.20 0.00 0.08 0.00 0.00 0.35 ]

  sample 9 of 15:
    MI = 1.19 bit   Q = [ 0.38 0.01 0.00 0.26 0.00 0.00 0.00 0.35 ]
    MI = 1.19 bit   Q = [ 0.41 0.01 0.00 0.25 0.00 0.00 0.00 0.33 ]
    MI = 1.19 bit   Q = [ 0.40 0.01 0.00 0.26 0.00 0.00 0.00 0.33 ]

  sample 10 of 15:
    MI = 1.17 bit   Q = [ 0.40 0.02 0.02 0.17 0.07 0.00 0.00 0.33 ]
    MI = 1.17 bit   Q = [ 0.38 0.03 0.02 0.18 0.05 0.00 0.00 0.35 ]
    MI = 1.17 bit   Q = [ 0.40 0.02 0.00 0.19 0.05 0.00 0.00 0.33 ]

nearest neighbors: 15

  sample 11 of 15:
    MI = 1.16 bit   Q = [ 0.40 0.00 0.16 0.01 0.10 0.01 0.00 0.32 ]
    MI = 1.16 bit   Q = [ 0.40 0.00 0.16 0.01 0.11 0.01 0.00 0.32 ]
    MI = 1.16 bit   Q = [ 0.39 0.00 0.16 0.02 0.09 0.00 0.00 0.34 ]

  sample 12 of 15:
    MI = 1.15 bit   Q = [ 0.39 0.00 0.10 0.11 0.07 0.00 0.00 0.34 ]
    MI = 1.15 bit   Q = [ 0.39 0.00 0.06 0.17 0.04 0.00 0.00 0.34 ]
    MI = 1.15 bit   Q = [ 0.40 0.00 0.05 0.18 0.04 0.00 0.00 0.33 ]

  sample 13 of 15:
    MI = 1.16 bit   Q = [ 0.42 0.00 0.00 0.21 0.04 0.00 0.05 0.29 ]
    MI = 1.16 bit   Q = [ 0.41 0.00 0.00 0.22 0.03 0.00 0.02 0.32 ]
    MI = 1.16 bit   Q = [ 0.40 0.00 0.00 0.23 0.03 0.00 0.01 0.33 ]

  sample 14 of 15:
    MI = 1.15 bit   Q = [ 0.40 0.00 0.09 0.11 0.08 0.00 0.00 0.33 ]
    MI = 1.15 bit   Q = [ 0.38 0.00 0.11 0.08 0.08 0.00 0.00 0.34 ]
    MI = 1.15 bit   Q = [ 0.38 0.00 0.10 0.10 0.06 0.00 0.00 0.36 ]

  sample 15 of 15:
    MI = 1.17 bit   Q = [ 0.40 0.00 0.05 0.18 0.04 0.00 0.00 0.33 ]
    MI = 1.17 bit   Q = [ 0.40 0.00 0.06 0.17 0.04 0.00 0.00 0.33 ]
    MI = 1.17 bit   Q = [ 0.39 0.00 0.12 0.07 0.10 0.00 0.00 0.32 ]

Maximal mutual information for identically parametrized Gaussians, obtained
with Wolfram Mathematica, using numerical integration of probability densities
and the interior point method for constrained mutual information maximization,
is: MI = 1.144 with Q = [0.38722  0.  0.0464  0.21112  0.  0.  0.  0.35526].
