# Supplementary material for: Information processing in the NF-κB pathway
Source: Sci Rep. 2017 Nov 21;7:15926. doi: 10.1038/s41598-017-16166-y (PMC5698458; doi:10.1038/s41598-017-16166-y)
Supplement: Supplementary file 3 — Dataset 2 [file 41598_2017_16166_MOESM3_ESM.zip › SupplementaryDatasetS2/MutInfoGauss8x.nb]

(* Content-type: application/vnd.wolfram.mathematica *)

(*** Wolfram Notebook File ***)
(* http://www.wolfram.com/nb *)

(* CreatedBy='Mathematica 10.3' *)

(*CacheID: 234*)
(* Internal cache information:
NotebookFileLineBreakTest
NotebookFileLineBreakTest
NotebookDataPosition[       158,          7]
NotebookDataLength[    226305,       3943]
NotebookOptionsPosition[    224733,       3883]
NotebookOutlinePosition[    225101,       3899]
CellTagsIndexPosition[    225058,       3896]
WindowFrame->Normal*)

(* Beginning of Notebook Content *)
Notebook[{

Cell[CellGroupData[{
Cell["Maximal mutual information for overlapping Gaussians", "Section",
 CellChangeTimes->{{3.715791207782365*^9, 3.715791221070024*^9}, 
   3.715793706990169*^9, {3.7157938082904997`*^9, 3.715793808779456*^9}}],

Cell[CellGroupData[{

Cell["Definitions", "Subsection",
 CellChangeTimes->{{3.715791424944559*^9, 3.7157914360728893`*^9}, {
   3.7157956827937193`*^9, 3.715795685901463*^9}, 3.71579571794086*^9, {
   3.715795855982848*^9, 3.715795860495742*^9}}],

Cell[CellGroupData[{

Cell[TextData[StyleBox["Mutual information",
 FontSlant->"Italic"]], "Subsubsection",
 CellChangeTimes->{{3.7157912249166107`*^9, 3.715791235475293*^9}, {
   3.715791284449726*^9, 3.71579128746905*^9}, {3.715791358386664*^9, 
   3.715791416993886*^9}, {3.7157914477927923`*^9, 3.7157915007527857`*^9}, {
   3.715792862053914*^9, 3.715792878928932*^9}, 3.715793788364992*^9}],

Cell[BoxData[{
 StyleBox[
  RowBox[{
   RowBox[{
    RowBox[{"Ent", "[", 
     RowBox[{"P_", ",", "weights_List", ",", "i_"}], "]"}], " ", ":=", 
    "\[IndentingNewLine]", 
    RowBox[{
     RowBox[{
     "weights", "\[LeftDoubleBracket]", "i", "\[RightDoubleBracket]"}], 
     RowBox[{"P", "[", "i", "]"}], "  ", 
     RowBox[{"Log2", "[", 
      FractionBox[
       RowBox[{" ", 
        RowBox[{"P", "[", "i", "]"}]}], 
       RowBox[{
        RowBox[{"Sum", "[", 
         RowBox[{
          RowBox[{
           RowBox[{
           "weights", "\[LeftDoubleBracket]", "j", "\[RightDoubleBracket]"}], 
           RowBox[{"P", "[", "j", "]"}]}], ",", 
          RowBox[{"{", 
           RowBox[{"j", ",", 
            RowBox[{"Length", "[", "weights", "]"}]}], "}"}]}], "]"}], " "}]],
       "]"}]}]}], ";"}], "Input"], "\[IndentingNewLine]", 
 RowBox[{
  RowBox[{"MutInfo", "[", 
   RowBox[{"P_", ",", " ", "weights_", ",", "Lbound_", ",", "Ubound_"}], 
   "]"}], ":=", "\[IndentingNewLine]", 
  RowBox[{"Sum", "[", 
   RowBox[{
    RowBox[{"NIntegrate", "[", 
     RowBox[{
      RowBox[{"Ent", "[", 
       RowBox[{"P", ",", "weights", ",", "i"}], "]"}], ",", " ", 
      RowBox[{"{", 
       RowBox[{"x", ",", "Lbound", ",", "Ubound"}], "}"}]}], "]"}], ",", 
    RowBox[{"{", 
     RowBox[{"i", ",", "1", ",", 
      RowBox[{"Length", "[", "weights", "]"}]}], "}"}]}], "]"}]}]}], "Input",
 CellChangeTimes->{{3.7157912249166107`*^9, 3.715791235475293*^9}, {
   3.715791284449726*^9, 3.71579128746905*^9}, {3.715791358386664*^9, 
   3.715791416993886*^9}, {3.7157914477927923`*^9, 3.715791457016478*^9}, 
   3.715791505670141*^9, {3.71579157955822*^9, 3.7157917341544313`*^9}, 
   3.7157921927085047`*^9, {3.715792806522285*^9, 3.7157928214117403`*^9}, {
   3.715793795185397*^9, 3.715793802657834*^9}, {3.7157939670764437`*^9, 
   3.715793982528092*^9}}]
}, Open  ]],

Cell[CellGroupData[{

Cell[TextData[StyleBox["Gaussian probability densities",
 FontSlant->"Italic"]], "Subsubsection",
 CellChangeTimes->{{3.7157912249166107`*^9, 3.715791235475293*^9}, {
   3.715791284449726*^9, 3.71579128746905*^9}, {3.715791358386664*^9, 
   3.715791416993886*^9}, {3.7157914477927923`*^9, 3.715791480625763*^9}, {
   3.715792884514289*^9, 3.7157928864998627`*^9}, 3.715793889597453*^9, 
   3.715795719292824*^9, 3.715795865123901*^9}],

Cell[BoxData[{
 StyleBox[
  RowBox[{
   RowBox[{
    RowBox[{"\[Mu]", "[", "i_", "]"}], " ", "=", " ", 
    RowBox[{"1.5", "i"}]}], ";"}], "Input"], "\n", 
 StyleBox[
  RowBox[{
   RowBox[{
    RowBox[{"\[Sigma]", "[", "i_", "]"}], "=", " ", 
    RowBox[{"1", "+", 
     RowBox[{"i", "/", "4"}]}]}], ";"}], "Input"], "\n", 
 StyleBox[
  RowBox[{
   RowBox[{
    RowBox[{"Gauss", "[", "i_", "]"}], ":=", " ", 
    RowBox[{
     RowBox[{"PDF", "[", "  ", 
      RowBox[{"NormalDistribution", "[", 
       RowBox[{
        RowBox[{"\[Mu]", "[", "i", "]"}], ",", 
        RowBox[{"\[Sigma]", "[", "i", "]"}]}], "]"}], "  ", "]"}], " ", "[", 
     "x", "]"}]}], ";"}], "Input"]}], "Input",
 CellChangeTimes->{{3.7157912249166107`*^9, 3.715791235475293*^9}, {
  3.715791284449726*^9, 3.71579128746905*^9}, {3.715791358386664*^9, 
  3.715791416993886*^9}, {3.7157914477927923`*^9, 3.715791457016478*^9}, {
  3.715794192793507*^9, 3.71579419342514*^9}}]
}, Open  ]],

Cell[CellGroupData[{

Cell[TextData[StyleBox["The considered case of 8 Gaussians",
 FontSlant->"Italic"]], "Subsubsection",
 CellChangeTimes->{{3.7157912249166107`*^9, 3.715791235475293*^9}, {
   3.715791284449726*^9, 3.71579128746905*^9}, {3.715791358386664*^9, 
   3.715791416993886*^9}, {3.7157914477927923`*^9, 3.715791480625763*^9}, {
   3.715792884514289*^9, 3.7157928864998627`*^9}, {3.715792921039401*^9, 
   3.71579292680521*^9}, 3.7157957202604933`*^9, 3.715795866448876*^9}],

Cell[CellGroupData[{

Cell[BoxData[{
 StyleBox[
  RowBox[{
   RowBox[{"n", " ", "=", " ", "8"}], ";"}], "Input"], "\[IndentingNewLine]", 
 StyleBox[
  RowBox[{
   RowBox[{"Lbound", " ", "=", " ", 
    RowBox[{
     RowBox[{"\[Mu]", "[", "1", "]"}], " ", "-", " ", 
     RowBox[{"5", 
      RowBox[{"\[Sigma]", "[", "1", "]"}]}]}]}], ";"}], 
  "Input"], "\[IndentingNewLine]", 
 StyleBox[
  RowBox[{
   RowBox[{"Ubound", " ", "=", " ", 
    RowBox[{
     RowBox[{"\[Mu]", "[", "n", "]"}], " ", "+", " ", 
     RowBox[{"5", " ", 
      RowBox[{"\[Sigma]", "[", "n", "]"}]}]}]}], ";"}], 
  "Input"], "\[IndentingNewLine]", 
 StyleBox[
  RowBox[{"Plot", "[", 
   RowBox[{
    RowBox[{"Evaluate", "[", 
     RowBox[{"Table", "[", 
      RowBox[{
       RowBox[{"Gauss", "[", "i", "]"}], ",", 
       RowBox[{"{", 
        RowBox[{"i", ",", "1", ",", "n"}], "}"}]}], "]"}], "]"}], ",", " ", 
    RowBox[{"{", 
     RowBox[{"x", ",", "Lbound", ",", "Ubound"}], "}"}], ",", " ", 
    RowBox[{"PlotRange", "\[Rule]", " ", "Full"}]}], "]"}], 
  "Input"]}], "Input",
 CellChangeTimes->{{3.7157912249166107`*^9, 3.715791235475293*^9}, {
   3.715791284449726*^9, 3.71579128746905*^9}, {3.715791358386664*^9, 
   3.715791416993886*^9}, {3.7157914477927923`*^9, 3.715791457016478*^9}, 
   3.715792932280438*^9, 3.7157941975115337`*^9}],

Cell[BoxData[
 GraphicsBox[{{}, {}, 
   {RGBColor[0.368417, 0.506779, 0.709798], AbsoluteThickness[1.6], Opacity[
    1.], LineBox[CompressedData["
1:eJwVl3c4V+8bx23ZI3t/PmZWdsI5z1NWRpEZKb52KpVRGZUiZI+ihGwSsrLr
c+yRzA+REWUne69+fn+d6329n+t53ff7Pvd1nYOzv2PiREZCQnKfnITk/09b
0SDiv3+s2L/3JuWWG2XokYqsJPUWK8bqPBHCRihHUy8MPWFcZMVuGXI4hsR+
QsdvSkvxD7FiUTuBPz9eqkQfPxoMEOlixTpU79IcnK1CBaIDBqWaWDG2IXNf
Kdlq9Hop8alaMSsmUvLr6mOFWvSo8fH3czmsWP6u7t+LmnVo6oCEjF4yK1ai
zKpsdf0zOrbjP2QZyor5piYJJpcTUBsgetrbjhVbZRqiuH2/AT0w7g7yt2DF
Bot+fdSQaUST7X1+BBqyYgXzZy50LzSiI8+/PY9TZcXM67xSFPyaUd/EByNv
ZFmxNC1+fOClFpTnPU4+XYQV+yRD1Ew41Ypad3qPfmRmxRqfKxF4d9rQvTFB
hUqq4/tuu4QJLrajScvtIV8OWLBKyYbdE/Md6DCrgOK3ORbs/VZMUMdRJ3rF
quXFAsaC7ZPua+T09qA7bnd/rlawYL8Nox2HPHvR1/48yrsFLBg9ivs4ztuH
fn/nPkH9hgUDRXH+So/70fslXCpM0SxY+unBp0uqRJSjsSGc4zkLRhCrb728
R0QtZjjOiN5jwZh9D88exA6iW9tYhLQLC6Y+8B9bnet3NIHm5i/FayxY0Qfl
XA7dIXRAmhB5Xo8FSy5Tacvg/YGaebpM2eJYsPZHGUF1UuPoRhCLmgsnC9bb
OQ0WdH6iLxNqo90ZWLDXBAPPA+UJtL+aSf3RLjMmR21tEeQ2iXp8rY4JWmbG
/OxSmEfpf6GsYw4z4dPMWEDR/by+8l+oCUlVbFIvMzb6ubDPimMKXWOxn01v
ZcY6tGjKDXum0DhheuT9Z2Zs1rxQNDNmGu3VsZurfM+MzZEbihqLzqLGkSfA
wFNmjH5x2HM0awHlcTQco3zAjFUfuT2dLfiDTqnF+KncYsaCI8/9zPqyiD6c
46xKtGDGGvdqpWNIltHzhKsWbQbMWI3FxZUqrhWUPuHdxg5kxrya3L5WVKyg
7zTF5a2lmLHDlYyH/BRrqCvPze4wIWZMb19ecrFsDVVYLbpdy86MWfqNlp50
W0dbUlXy+UiYsSushpIGCxvo6Hq4zpf3TNgkzyDsgTvo3fSTgYIvmbA6fcJ4
16ldlMLoLSHgMROWN0xsZeHdQ6Xy81U1TZmw61e/tzzhPEC/WCp4ZyFMWFTs
+3VE+BA1oawpoZRgwtT5kCpn1SPU165dsu2AEcM35tfxQhLAyHjZ5dQsI9Y7
ofuuYZgEZNQOZYb1MmIR8v/lNj0kBe0cc3wXcxix/ZUCkqhWMsD1jYqpz4gR
Y/gtHn67kBIU+EYZKKoxYmMvcX58D6gAlOAIfSnCiIU6sFOV6VIDl0BRUstd
Bswief7A5+gE2JMrRKp+M2DZt5S4hKZpQNS4ki93FwN2WcBJ800/Lag4q7U+
ksGATccl25G30wP92a+nkUgGLG/+4ZmHPQxg/KXprdQHDNhc7Ma/1glGQLli
P21nyIB199BWh0UxA7Ocp9+nN+kx6Y1Ae1Oqk2DOlIZNd4Iek/xnZBNXchL4
k8Ya53XQY6lSeT4P7NlApk1au9s7ekynzpZiZoAdqNBKUHW+OPZ7pPy+vuYA
HZUfz8t40WPv9cvPMNlzgjVWQu3yBXrs4YJT/4MT3CAY09kxVqTH+Jd6IPkM
N+B271Iq5afHRHnpcTUdPAC2jxV6rdFhYan8h8H5fCD6ycG73bd0WNQHqsRD
RyFQo0WX1R5Ch+2US+tRLAiBGRqevDeedNjumzK474ED6MszxWcN6DCiknuw
RCweLOZ5YD57tJhB1KunBaSigMv9aZPeDC1Gbu21YfNeFGgqxrRx99FiaWDo
cNFcDCR9Luypfk+L5eT+SZT/Ig4u9M1N7F6hxcSk3Tzw3ZLAK3F7ql2LFps8
5Ut8ly4F3tlQzb+Ro8WevaD+xu8rDbZmhFfPnqDF+tLRyDpEFmTvXyf1raTB
zFPNK5lp5UEPdptSP5MG01+Jq0qOlAcHz/1peKJpsH9MSUmDbArAjDmJpcaZ
BtspW7pTLqsIyEQHcHvsNNj2z1fsP+KUgezCb9EOUhpMzm1GMV5FBVh9XDuV
9PcEllJ4N6V9XAUUn2VWUGs+gQX7f5fDIarg+iWD875eJzAvEXVig5I6CDtp
raNvdwJTWD9MeP9PHXwactXnMTyBFdqxiFP0aAB6h2CTGuETmMHEYHPyUxTU
Pqi33+ujxjRt9l4KcJwDMxo9zh1fqLEfHvZWRvHnACvZT7ekfGpsJbWp7OvJ
88At4sBD7Rk19uDiD/NtAU3AlX4m0FeeGnPQzIy2t9MGWs46Ifr81NgQJeNz
5T1tcEfKPJyHhhrryqi89C9RB7R88oivmaDCDA83DQZ+6gKvjsLMvWgqbDVP
3lslUx/gHvZRy/lTYTbFVt0frhqALtHtm06uVFh+zop7MZchkHgKlXogFXYD
WQzpSrsIRs70N2WvUmJf+tYkRO8bg9DpbYmRMUrsVVe5M8uMMVCK54tk7jj2
BznzS69cBlFLTuZ+GZTYhE5ZvZGOCTifvTNtbEqJGb+dzMjUMgPLJvz6wYAS
g+q6xdNfzUAyyfmiWilK7OGJoq/WFuZg62r4fTEKSowsZOkJ3tsCvGcVoD4o
p8AaPMTiOUavAAvs/E35dApMSfVr+9hjK0Dm7tLtHEmBhZfg7riKWgOb9uLE
XicKbNF2l4rj8VXAHKApkctBgZGbXL5KZXcdfJZxjRglo8BsFba+8gjbAreR
iBWWZXLsGX6GI3HBFjSpDFb5tx7ryzkT0Y124MFfVz2Th+TYLYuXig/97YHI
28jCEEdy7MFPO/GJFXvQc6GU5bMxOdaqocw57OIAJLP2h8VPkWMi6t2DH685
gnHrKLfDYTLMZqDs3RU3ZxB+oqxLoYUMe+htvFe04QxUK74ruJaSYb27OiT/
nrqAOBbcfl8YGXYtPZy0KdsV6LSVheepk2HNvF53vE7eBIXKwwWmKaSYInmL
nbn+XVB0Wz5jJIQU29Rlj2QouwuKs18kOniQYqqkHEecAvdAKbvaM09dUuzT
2+5ao/17oGIzyTJ+lQT7k7kgHdLvCSpl1g15R0kwcfUGMgZjL1DlZHA+s4UE
846KpzjX7QVqBvaly96SYDGy5/WnBrzBl082ZP3aJNh/1PPm3pQPAeFv+ba1
HAmWixfcb3v9EGCiDH9/8Rzrs/GCcqd9wHMpv4/TP/8Ruqn0r7k7+YKoPxrW
okr/CNpPPuJP7fqDdzexj1mjhwRJ6JtL5vQUZIzcTSovOSSQxjcuxnQ8BVkG
uOdNwYeETpU0lE/hGciTemY9JXdIqGN9cEmPOhAU/9GkFHl+QJgt8fgy0hEE
Sq9uLCtaHxBuCcVFyp17Dsq/Zv3QPH1AKPVOy22ofg6qP1AWOwzvE6bTrzJg
JcGg4WardabMPuG8bKMg/ZdQ0DTyQLuM7FjX37Q8o/sCtBhIyDV+3yPc9cLt
/e57ATqkXlD+frpHgI0Br6dWw0D/H/1i/OAuQfzdnTd+RpFg6mYXZcbjHYL3
H295rwuxgIMu8km0xQ4hu5NXjD0lFlzIN9j1l90hjNIu3KVfjwUFc22LluPb
hCieS5oMmXHA06mxnwHdJqQlZYw1nHwJyGyr0n0ONwkZVL93rNQTgdLRfV6X
gU1CtirnoVRuInBOUX5lVrhJmG19VRvL9hp0jJSGnr62STC3/FUtvvEaxF4p
vDNdt0HYGPgbM9eSBIRMMpDL/usEXA6gpvuSCkxW7SpRs3VCB4PR4rjWOxAU
IygvLb1OcJ8e9H727R2Y60oWoR5dI6REiLgIe6SBjwaJdJ/V1wifjIe/nHyZ
DlDtiGGJ/RWC5J8SamGqLHB3St+Uo3+F8GicwWT4ShbICKT5Rv5hhVBp66kV
V5AFKBuCsXHrFcJgIYsYq2U2ePOIzOiU9zJBZtH8rUdVDqi4u7hAsrFIeH65
33u68D1wGzojLJaySHBYfhjbxZ0PBGHgVQOdRYKh5AEzSUg+CGXi6Xz1+g8h
yH729jmnD8C6SLdQElkglL1P47OVLwRHfzLumAXPEuavjfy8F1QMSk2Xcn1O
zxLsrpWcnG8qBi61ZydSh2YI+1E1KXRUJaAnrMd4XnKG8HdWw9k0rARknDqS
f9w9Rcji/1i0klQKdFysNnK5fhEaM7RMrUfLwV5XlvS3+knC5eIf90LFP4GP
KiuOa26ThLtV7dfsPD8BLqqQAY3PEwQDBsUBOoYKQNS7cTuzcZzgYO1idf5C
JeBrFlzbMh8mPE7J/BkzVg0sH3Bvq292ErLaskjM/QkATc0eFkv7ShgTEP2s
M0wAIs3ydSwGHQT2kilVG17s+PtA/+lsWivBNumCQJgPBiKLfOniDRsI300T
DmtU6wFT4p0nedFFhIF6/TdP6hvAO8tG927rWqA+/3jx23oz6KP58H6X4gvY
NlGoJ5VoAWTX9dZiLTHwbN2Jx9CmBSgxy8vUkTYCt0mhcv7mFvDGiyST2aIN
WMZLTAcltoKSVKNWmye9YLAb+T2ItAM/l6VSSolRoMvM0H4psBNcSLxDydM6
Cnz04mpNyzoBR+uKpazzGPB/kmFy5ncnKBVbP7DIGgfN6t9S489/A5trfsJm
MRNAR/JT091/34B0acDtbPrf4LU3j7P63W5wUr8+4bTNb5BQRh9mk9IN9iZJ
seoPvwEoWqmHHd2gjSWQtUt/Cojep27IZukBjveeV26FTgPxxV5q/hs94K1c
GOkFyjmwJC2AP2LuBc/aOiT7zOaAc5VqMBTtBa52dGY2WXOA42bYiMXZXqAS
E5FzV3MepJBlMB3Y9YK+5SiDN08XgNSw1xBLUS+g/Rj/auFwERRX9apWo31g
VYf4xeviXxBDhlb9MOoDQ+Nsc0fJf0F4QmF6o10fyGFMUDupsQQsXSq/zj3t
A+fcX/9U910GX4MXUm/V94G6hK6XOvsr4Oc3tfgGpX5A3UUd4iy2Cl5wmRQJ
a/YDE8pzPsGXVwEz9KtTvtwP5jzLrrXkroIzDS0NN271A7bLr8V0zNYAUzFP
y2FqP7AN7eVyfrIGPi2VFvXl94N8Ai1dcP4aeO1aympa0Q+g7KPlZpJ1EKR4
5qdpZz+4TWdfpV24DrrfNT7S3ugHVeff5jsNrYP9L+85nQ/7AYUvMfk5+QbQ
zKNokqEigqQ5nafNVhuAGFjiXcxBBNOCAZ7TQRuASjU00U2ACOQsq50oizfA
3fRVig5RImhpltLXptoEdB+WTz9QJAKWQ0cNJ/lNIH3PQq7pLBHYKKXKPrfZ
BOHnKMk+ASLIvfldKDtkE7jaZJroaRPBWgbzyebSTTD86CsxQJ8IkB96lNNj
m4B2hBVeNSKCUJbAbQqaLZBbyHR5yJQI+i/UzYsobYF7hrbt25ZEIBCwOaJl
uwVsez7cqb5KBDcqZbscw7aAh3YJE78tEZQvuWBBn7bAJ+fzvnh7Ivgnml6a
NbEFPkwZPm93JAL9az+ymui2QavyGB2rCxG8enkycUplGxiu4Jb2XYlg4qvh
Cwr7baBf6M4S4kYEUuTBfiKR20DDC7Uru0kE99UIt7WqtgHbR+WOgFtEUH9v
x9bx9zawzxHWWj7W9O/lTYIYd4Dzc/K2o2NtOeGmlXV2B5DMHJh9PNYZnFkq
TY47wGzKYZnkWP+9NCYxFb0DxGuq0taPearBHLwUtTuA9VfOg5AbRBD02YhB
ZGYHvGggD607rrd7I/SfJssuOJzoXIhzIgIe6YZVB41doJ0i+oXWgQicHfZ/
B7rsgiRvM1EROyIoSVIazIzbBc/6CRd+2hDBQe/ttsbPu4DRfsFcw4oIdGly
a37P7YKZv+5P1M2JIA5OFJCz7YHc7v2DUWMikPhoEqvptgfOHkkuUusSgedM
eKDDqz0wwGIzE3uOCL7wN3sHYnvg38ccbYI6EZhFnLFu5NgH9rmOfpSnieBd
413D3+f2AUkuK5mgBBEs7L1HyW/vg09J4NKYEBEE3OAT1mzcBzzMu516LESQ
fE83+PmffaDIVs72goYIKn085ltPHoCpb6f0fUmJYOlF20dDxwNAtmxL4bXS
D67me2lYUB4CupVPIj0d/eB+6bt3r2UOwWz50Ol8rB/E1XSQjZgfgleeG1Fn
j/elrUOo3TbnENxs1NXwTesHKn86zW/oHoGfc7RFsfeO93N9u+rDnSPAa3k+
WcTpeJ/28XxLiUdAxf8q570r/SCLzueXx9wRqKUYoT2L9gMWadE7/i/+gbdE
htlXVMf8CrSp1YkETjI8cGML7wNBasTNOR8SOBZVcyLCtw/EfrkhThtFAnV4
n7S23ugDBS0vwwwrSKBgQEBalG4f+D24YNxLRQpdsv/Q3CHpA8bbCWM/ckmh
+RrdWSnXXiClurz1d54MDpguWDix94Cqfve294dkUPaJgGzrUTfQurP0xomF
HNaLv94L7OsGNjl/NcZUyaHZDaCq7dMNotgWn3WGkMP2cIFk9qYusLoyx/hB
lAJ6emFEV+NvoPL9LzHX/yhhq6/pcoxRB9DStt8R9qaEL59P1Q4KdICeicn2
n6GUcOre3leWpXYwxzl5y7KYEqb+wC3djmgHPME/S3X+UULnGJzsfFsbeGQ/
ioqmUMG115+o1M63Ak3eQYtfQ9TwxLSMMjNsAv7S+ESDJWq4HkQq20zfBMoR
9+/l5Cdg2JY5a/pwIxCxo7oSInsCtrg2m/V7NgKKbBUr6aATMMHst++F/AbQ
Ipt49f5pGpiQ3uabKFQP9M5fsaMNpoWUAzXGct514JlpVprnW1ponfjCeY+v
DtQ4rkyMFtNCT53E1xbNtUAyJPS/jyO0kL55Nb2DsxbQdlbZm8nTwalnv0Yb
G6tBpzm3U+ooHfwz1Do4p1oJjG78uKGgyAA1KtNmeFJKwYr9u1/SugxwtsDH
5fa1UhBj43hV/CoD/BKp4H5ZoBT0GC0Z8gUyQD+ueuqu9BJgokImR9XPALdT
BLsTPxYDM3LJrWEPRvir9LArsbMQbBwsuRODGWEF5XrCZdtC8GqrbLYriRGS
s94JkVgvAIPzyHBjAyOEnRRESYECYNlzua6QlQmGEeCjG0/zgXWKz7OnpUxQ
N/dR3ppfLthLQPf9Wpjgyms+aSahXPA2htzr/g8mGM25YKHanAOW6ltKlUmZ
Ibsa8eoH1hwg+8k4S/IUM6RPNS/4W50Fit86hrD5MMPM8aP4JNUMEMDV2sgS
yAyfDIwUDCymA+NXp0iYIplhrNCL+5QZ6WA1aukhTToz5GO2cdRgSgcKzx66
HbUxQ7P3eT4f59+BMteIi3NcLJCUxiHbY/AtsBYyP1cnzAKfV76zyL78FpAM
8SvHyLLAD5EJQ/1dScBQ9yOfqhYLFK3W1mPpfgOmRPv+hNxhgSnbrl0hM4kg
bCzp51VfFvhODuE7eS8RyL1y6D/9nAXaqqv1eB4mAH+KzZrvSSzQ6clNigze
BMD2mzNMvIUFzg8lJZ+6/RLUJE082u9hgdHR5KeGKF8CO5P397pHWKA/7sI5
5bR4UFCvZvVglQUGDBsVzw7HAa20axKtfKyQLSFPMscuFnhfy2xx9mSFlgP4
uI/ukYCP/VaN2mNWuGb9m/RabwRo6FQqYnzBCodV4+i6VSIAo0bLq4pUVvhq
MYtklCYc5PDMO1J1sMLAr6upb7pDgWFfyZUfRFYosF5MuKkbCtZe+BoW/WSF
y2epZqvrQwC6S6dksckKqUJekuR+DgaD32XJc4ROwscyrjk9vUHAP3p7y0fq
JPRBSiaibIIAXhdbuKhyEj5qe8AfNB8I3Csu920anITImPPFNZpAQPXKK137
wUmoy0VJv+PwFJwxqQHT307Cmi+tme5//EEy+8PA4KGTcB1IXb2u6Q/IhpVb
xX+fhFYNaQvpqX6g07bkktvOSah9swq3dN0X2N/Ou7aMZ4NBKjerRY//L9vk
nNNjZNhge4Y6KXr/AZDZEJ6WV2WDvz43zcGF+2DH990tr4tsMHc1O5/4wxtE
hSb47T5ggzxrLQ/GRz3BhoEZIekZG9SR6dHYdPAEVkys5BqRbND4pLBvwl8P
IJIQGfY4gw3axv+3r3/CA1RnBr0h/8YGxVV29XWs7wIBl/NjWd/Z4NbqTYaN
uTsgSJIEp/OLDW4wj6s24O6ASyV+eaHbbHD8vNV3mHYbTH3xqGTAs0P8F9ba
N11uQP+Z3H6RNDukM550pRZxAx+1l1DjM+xw9MSCCnh0A/h23miJM2SHpiZn
KZrUXAHzD7sBzgfscDXmWrPchBO4nyLAXf2UHfIth2zvX3YCI3ajNtYR7PCb
69kiylZHkDNrOZWczg7jmrvK42scgPrmpXVcJzuMPd9pPNn8H0iroj/TOHjs
i5+imzH6D1D5d/g6TrJDEiV9QuGoHegh0yHL3WKHacsxFW8ObIEzM8IijeOA
oz9mXCMwG9DZv2f2TYoDKrtsd9YcXgXyiVWv3VU44Ot9UfYEcBUc8CsJlRhw
wHrVV8rLPVYgTkrqtMp9Dmjy7XdhsLglkHYQZRIK4IDnitM7+OMsQHOS4DJN
GAfs7CgOwpNYgB0ato9jKRwQ6jYIyc6YgetzB7LPmzngewqpyDtDJmBHcJvx
TjcH9H6vRRtvYwJiLVeXrgxzwJdnlHVTf18GTS3TRdJ/OaBiap+97J4xkMzu
kiWyccJKdNzlVPQl0DTaxvhFgBNenqvMy224CK6xNS7lSnDCwgKFOPp9QxAT
WFnkp8EJFZjHYwV9DcDWf2mywo6ccNtG0vdN0QUQ8yaJkcGdE175w1f9kOoC
ONX7cmnrASe801dzwdteF9jAF0Ud4ZwwpCDLyE1MBzQIeMh6lHFC1Rt+Bd9H
NIGNxS1Gm8+c8EZhF4mCiSbYjHRe0m7lhP6j+88Ovp4HEofWRdwjnHDz/pnT
8e3nQNSIpmw9GReMx488ch0AQOIkyviBngtiQmeyNjZQUK+vuvSSgwteeqpK
eZYHBRvV0kWuklzwR/e7QwdvDWD9ml2W2YQLJocj8zVuZ8FGNxPj3tXj+wqc
+f3LVUEkNe3SbycuaMdGn79Lpgqw+0eFlT5ccPlyZHtloQoQM5+VsU3ngsWg
qPP8GSWARUwy6H3ggkb3bPDTmYrAqmnkr8InLnjO9m2ZO5siiFDsKaRq54It
o91230kUwCpLtUzRChcED9c0fSnkgF0Qd7P7PhesupBr1U99GvRs+dicpuKG
YPs39RlGWVA0ohZezMsNjYJ42why0kDg0lv8PTFuWMZMa/zUUApEYvvV8vLc
cGqwJp7kjiS4lV03V6rDDYudjcQft0qAUU7+AM/L3DAal6WEPxQHBmGPOJVs
uKFCfM2tblVxIHkH1fl0jxtaP6H5nFwvCuZUsczKZG5IGJFseMcmDK58EFJ/
mMsN8yje3sbfx4NW/qd9qqXcMESneuv+KA7kkJ0nrWnlhtnbAZN0lUKA3Tvj
tW8fN1zmEY6hkRICQbNkcupj3FC8Flrl6ggCh87G63Vr3HDUvmAuHfKDPlRk
y/+QG9an2v+L1uMD50uCIpETPFBwQNhOzJoXCCVo133h54HE2BfnbsVyg3Hb
Vu76CzyQxOhucpQJB7jUJ17y1JQHdk6uO8zEsYPPWqEXzl/ngckpnnoGw2wg
+ZTeg0ZPHkjG8bsl5MFJQJf8njHoMQ98ecOG8UQ3K/BlpM3ResED4fyVphkp
VmC13kFsTuWBm27cT/k3mUGbk9St4Pc88L+rpLri/zED1aFwct1yHkidFjI0
nckEOD4bKrS180C9+aC3j54xAGJwV3THBg/skyWQ9GbTAK1dWfHwfzxQUtN9
16PhBCi7Gf3FgJYXahrzUwfPUIM4Y+O/nYK8sM9KephTiwqQNhYHRUrywutb
ZXNijyjBXWUWvkvKvNBjJTmqtY4CGPH06Xfr88JYQ2P55Uvk4EuEwq9oc17I
q0xIZ00nA7L/4nyM7Xhhg+kHf5JdUkA/ZZrX680Lp9bL8wOrSUBH4QAlMY0X
apjHPiCuHKDuLz3OjuXzQhrV7msRu/soix/T7ZlyXshG1qLIRbuPXrmgR9xp
44UOc8T1L+d20QPZGWqyfl5o9SIrxsV1B33HHqhON8YLpf79uP3v1TY686su
g3+VF/4UMzM5RbmFhrVbDYrtH/vsSWfNdTZRmeItGjlKPnh68xJjVuQG6vVI
7t55bj5offPB278y6ygZVxZwOccHHUrM6Y2KV9CcI+h514APJmfEmubyr6B6
02M5PuZ8sHdu3jxecBmNKeVkjLjBB/vYBk8Wkv9Fld6Un3vlyQdf2FwPWCVb
RL8/ueyd+ogPRnqLfMij/YMKXAwfLY7lg/xuSdcdFebRBkUJ5pq3fFDxDJnB
3OU51ImnWbMxmw+GXRzPGHs4ixbMHuUPVPNBcYlW39Oj0+jZZx4+e5PHvNM9
bqZrv9BRV6ZC8kU+WD7h5nlW9xcaYFQwQb/FB5sW/VMm0yfRFr4ZXUFafljh
HUj87DKBupEH+kmw8cNyeSgvl/0TZVgQ/CgvwA8dctZLSJ+Po2aVVhxaCvzQ
Ou369ZL/RtGdlC29ixr8cETrMGXl2gj6Nij+kYUOPwycivnB6PAD/XX525Sr
NT9MyRM41xQ8hN5dhGWRz/ihmFyFfYz0AMrWPzaTEMEPFQjOOUquRLSy2pcn
LYEfXuxfSs7J70ePgsuflubzwyZqfyZmzT404/blT7Xl/FClREss6XUvqm22
NNf0hR/6whg6zo0eNAInYfy975hPKnL73MNuVO5Ec+DEKD+8PNKukWTchfYv
/Vc5P8MPN5A75JaK31CeurcCB3v8sO8AvfWW4yuaZ8H0V0hYACr7WzGeM2hF
8Q9Zh0hkBaAPmRe4dbUFffuGvXFCVQBmMV5U/u7VjEaN8r5JuyQAV5aH9U82
NKLURwJBAVYCMGywyghsNqABgvg7do4CsOQKa6mdXAPqaS+hLeQrAD8CNpEr
nzF0MVBKjuS5AFykqqV+x4ihztmyvBPRAnBcf/qFz7cv6JU5pdV32QKQ6iFZ
x5pZHYq6n0sR7BWAcY71w9VrlWhVtFbovxEBaHxwJHp9swKVL9H1/DkjANmJ
TDWsZBWoyMZFvXcHAtA7c+C3hGo5msJ+WekJtSBkvLBwrteuDOU4YyZoyyoI
OwkXNDjjSlEaX+tNAQlByElUui7DUII+e3tt4khBEJI6EZuuWRSjB3V2X8cR
QWjytg43dPEjuvTPOT3VVBDe+tixRF5TgBKfe14UeCIIK0Y0Ip5K5aGXcu+r
Hr0QhOKy1nc3RHLR1jYf4fGXgtA8zCEIfyoHraEL2E3JF4SED0vZlMZZqKJM
4NSjT4IwjPaN8fK9TLTgUnD3NUwQfn51UuAwOQN9FxuRzT8oCC13wCEHQzrK
VRYdczghCHN2T8d4XU5D44hxfmN/BCHRiIxNQf0d2hDemddFIgRnOmLKdhOT
0U9dfY+jOISgxIWKQ9+1RNTD1szriFcILj3/2B43m4DKrgzccMcJwVLan92T
s6/QPJZhs0vSQpCjnFTa+sRL1DHDWv+LvBDUuTUznCcej+IUR4HsGSHYvm8h
6GMchyaZ/ZRkPC8EH/wbV+f4HINaTtsJPdYVggaxb+5LkMSgbPd/sS8ZCkFN
namYyIQoNDJxmqTLUgiGUX94UboSjupLuGwh14SgUlJ8o01ZGEpVPfen0F4I
fl49epgR+AIN+PFnMPK2EIy+xtjSoh+C8q26eE15CMGBsLIsM+1gtJp6ikX9
oRC05W1l2tF/jq4pjRrOPROCBWa0keXegWiUwZUFNFQIunsHGK6/eYZK2hND
XkUKwVq5/pS41qeoQ3Rnw/nXx/UYvVu/iQSgJDkX7N6kCMG/0h58QzRP0OS6
psPlDCFo3/dYrSTvEUqcr1NNKTzOpxg/aHbSD71LcnZwvVQItoXtcP4e80EZ
OD956lcJQeOyWoPeTw9RHa3Cou0GIfge/0P0dfh99Jf1KcNLbUJQOK1E1jHU
G31yL3s+65sQdE2/F3A/xgutSk0RMRkSgicMZ8SjMA/U7BN3Q96YELQLKX37
cfYeuvL1le2/X0KQkNCsbMR1Dz21G5lU8FcI/kAeak9J3EFbmGhVydeFIOeL
NwTXL7dRe7HgAaud4/n4E8KnHG6hSaaPmanJcTDEu9WTZfQGquK2V3jtBA5W
PT9o9Ct0RfsD7huUM+Dg6a7Q80YRLih9kXvwf1w4iNPpef7njhOa17QgXMWP
g6RmPexpno6o9ohzPaMwDh4UqK+9fOaAPj5he1Arg4MSDGE/TLH/UB7BkTes
ijjIObX+WWnJDq1QtjxzQ/VYZ8UrB4raocv2Rh4cmjjox/Lz8str19AIn69M
ty/goBfLJ/zBv6uoRIxuYePFY994ll+61Bq1+wzm7l7BQTb2kvFTmlfQg/7a
563XcLB8Wi6hQMgSfbNwRljA4bi/G7VNdnQWaB+n3PWvt3FQ+ceHQhYqM9Rd
tmAf54mDZM0b+9tspiittsSbhw9x0FGdxvWXrAmq6SFEFA3EQXdh2/SBp8bo
RGjyPf/QY72XKTTvaYT6v+Ni6o/EQYuJhangrYtoeSezfsBrHHzsqX6QddoA
Nf4dMTuYgoNKJKOzyVN66N/dE89lMnEwwr3x9O+8C6iYOCn2oxAHv28q9mba
6KANyKNr8mU4CCPUrg/oa6PXzXb3Qqpw8EyiHlOjthaa+HRVWbkRB1t3FEki
bc+jl/rCcXJtONihJR8gE3EOpRAWY5D6hoMUGzfP0DVA9G6T9ZTQ9+P8e+64
/IpGUTH2zW7e0eN+ZR24fGURdMwpupZjEgezJvl/vRlVR/Wpm+Lo/+Dg1Z1B
2z7HsyjJleuPqVdw8B6JQnIBoopW5u3cINvEwb9dp+/HCp9BRfRlzu0cHfOd
fjFpsSmjP5JapdfJ8fC/02+2KQSU0Ng//3EtncBDGzpz8woFRfQoImH5Nyse
ghNc8vR+8mj5mNzIOCce8j8/tfutUA69Kfu1ZZgPD1WGYIdX/2l0qPtfSrcY
Hv4WeGVIsi2NRgklveiQwsNU6idkyulSqNY9Je9mOTwUW+h0bbCWREtYbxjW
quGh5PyDr3BXHHV1IFetAHgYLZp9fWVUDBUoTxEu0cLDt8GS6t7fRNEw8769
nEt4eAPOGzT1CaMw59ZMuikeKlj+NQmYwaPbW1R9yVfwUCLDsGODAo86vlZ/
H2ePh0zRLT3idkIoz/zAy0gXPAxn4iWnVhVEe8/eDQi9hYdZrN82Mur5UXQk
y/LxfTz82PvlkiM1L7ohBTR9/PDwBR0TP0MDN5rvPyzrFYCHO0OdMWnhXCin
ACOVWxgeVvu/ujh9gQPtcs9bdYzGw2FZlgJLdXY0iHB+zPYlHi6E1wEVNTZ0
xe5BuXkqHtYl/HlFfpUVzSlhSTPOxEPp6jPOs34s6DWygnCDPDy8UtRNjstl
RjsyJ+zPleLhp0tCrH7KjGjAhu8ljUo83E1yvv+siR49o82udqYODzdmMrFK
Rzo0a0aPRaYFD4fqCayJAydQ6zNTB+Jf8ZDkW6dqZxY1yhz6eA7fg4dRdpTN
Ws+o0EenyghcP/Dwldmf8NtOFKiS78UPJ3/iob8eS/bMDXJ0oWM2gXEKDzPf
3jqv5EuGWtzic6dYwkOt3P92xetIUPrPFVb/1vDQez7R79XwP6SR4bL23jYe
KmaSFXhfOkLkPj7nWyEVhsSd2Oued/YRE/5+BwtqYbhEm8M0friLeIYLfaij
F4byjXGxF97tIBUutWdfcApDfxqtZCvOLeT7wImny3zC0JYv76364gayo2nR
Zo4Xhlmz10F8zzqiLrRqgZcRht88hvHRTauITRSaGqogDNk/FSH1fSvI44Pw
6aUzwvDGjEA89cgygg2JedWeF4Y9uip/b0YsIr90vGpxF4RhY4Tq7SXKPwj5
p3qy0IvCsNjyfttg/DyiE2sTa3ZFGAo5Zl/7PDeDuPx7P1RzTRh6u3+U6Cqc
RkJvbwviHIRhvgFrqWvgFPJVL67o721hqPg2P23S5heyWPlz09RTGHJSkP6R
sZ1EGMVkkJqHwrD2XkHFuPsEYkzW9jU4UBiWR+K8XVzGEI+77Cf/hgrD+slQ
S1z3CBI/bm9tGiUMO8yy3J8b/kAGaw7nBN8Iw1WH332jgd+RbQkDueBUYTgh
NUZdpz6IcCW+frCYKQzP5EmO8lIOIFc9Famqi4RhQfgH2ca2PsR/MuCiYLkw
7NvWf29d34ukGnW9fF4tDPlbshNY2nqQCakbwiZNwvC+d7Pl791vCFlShVtV
uzC0+0BO4mPaiQifoCgV6D7mGxzY9DV2IM5TqfDPsDAUJmTOn5xqRUJMFkMu
/xSGg3Jh75piW5A87Gx35ZQwpKlsCm+73Iz8SSZeC1oWhhtaHYcbFI0IPR0+
e2FDGMZQyD4w2apHZH3uLBrvCcOIFz87bm5hyF1zWj9+ShEYoaEv6QG+IHGN
lg2BtCIwmmfCZCOqDimTz6ZZYBKB5lJ3EoS2apAtBvi6gkcEuqQwoA+oqhBO
/8iffEIi8PJkI5NBYQWiuvBDLFBUBAopQgkel0+IX4v3JyM5EViUm3uUzlSG
JCs1HnxSFoGM3vWXHh6UIF8ymLX41EUgt49wfuBOMULy5EPfnLYIFNRaf7uh
XITg/+5wGxkc19OO82t4UoBoXtX575OxCIzhsO6ZmcxHgs9MLj+9KgI5uI6a
d+dzkYafhs8j7ESgFY8WyW5mDnIYUsWT6CQCG4ZugkP3bMRrKFq74I4IpBhc
YshWykQ+Buz/qPASgRlvS6kKZDKQBQmXu/U+ItBCuqP1kVI68p8P+nYwUATC
J58L3XpTkWRcvtxkqAgkCXmclXAqBRlqZ2/5EykC/WcP8Jyv3yKXeP6ukLwW
gdPqFM9Dy14jYQ1XgulSRGAf2f4ly+uJSLNbEy9Hhghsul10pMSbgGjUvtWR
KhCB1M+Nr7q1xiMPHahHlUtEIOWmph/VpzikjM7zHqw45u1Onj1bEotI2ugn
m2MisOUJ3c2mrGjEiaJC3q5ZBGb1CYtM/olE0gpwrW4dx3m5rOa/0I9AOA93
Vp8QRSDTDUrlNL0XiEm2Y0jYsAhMHl8dbZkNQaIu9vC9GheBccER1POvgxGK
1Fzd/DkRGH/uZo+sXBACdU6Olf8VgS8ukwj5sgUifkuPPQhrIvBMmjgt04ln
yBpqkUI8EIFVZIF609wBiOxsvcJPUlHIt3kEL99+jNyIlmmbpxKF1AwExnsE
f2TiJ8X6EbMopFNudTfL80F4Q++G0nCIwkWKjIYijYeIhdwoPxuvKEQwLZKu
qfvIt4CyC6dERaHpKfIR+VteyIlTguOKkqKwR17QKEjPE9HqDfNET4vCtQmb
9U8qHkgNzj7V9KwovODh+foqchfZav+meB0VhZtgcNUv3x2R9zjb7qopCk97
ftatWL+F5DUwbzy6KApLEwf1hb/dQKbc/F+EmohC7rQBhm5rV0Tw5JxAvKUo
zH09XT5x4IwkOBD08v4Thf+kyl6M+DgifXRSP0udj/m538/XmTggDOUJXp9v
ikKqax88V9TtkSAK93d93sd5SFeH9qvbIVjBsNKYryicp2S9iKVfR/bNtDtm
n4hCF8Zf8xvTNohHNt/mwQtRGG3l/I6l0gopvBgaRh0tCh2OGvitz11B5jbX
BVlfHue1yPDVf8ICsdX5qi+eKgrp9Wgiuq6YIb5e8qFcmaIQ3L01E6lsiiRk
JDbT5IlCgVS/B0Z4E6TzyAEulojCE3wLnHcljJFZ6Y5HYxWi8PqDe4HuAZcQ
sqtytV21opBZKdXoXbsholp5oFzSfDyPiSXJW5l6iOm0vWdGhyjU+/vM56H8
BcT9ZHtxfLconNWy6qck6iBZd15J3R8+7hdH06BuooUQUvZdXcZFoWFIceOA
lCby4+t/OVd+i8LvfShvH/t5hFlCFqf+VxSeFVavcOWEiJTFy+vSa6Lwv68v
+autUUQnaO8t/7YoDHOZvtCepoH4T7RwkJCKwZLc1bVK77NIIqOM2SqlGHzl
q+KySqqKlGrEx/6iFYPPDLhVqDNVkLnXtvTNbMfnZ0AnIqiEkLc261Vwi0HF
YbpIuKOACGxKheQKiEGLJ4qbk5PyiNnlHdIwCTHI/0iG+UvLaeTOk+vAT0YM
pr9Uc2Fdl0HCCpv8bymIwZqn/zmPnJVG6mlity9piEGj3BmDQ+ZTyOiZbSV4
Tgz+tLF6kp4qjuw4XfOQ1xGDDDZG3ZfOiSGyDaf+njQWgxdf2eng64URvZVo
SUrzY95KS5hgMh5xFNhy2bISg3ZJ92/2heCQJN+GX0MOYlCaLdvwIq8g8ilP
QqjDVQwSa6mMBAz5kZ7BqGu1t8Xg15l717wSeREqxatDKQ/E4LXI9MdfH3Ah
uP/q2aP9xSDFXhNgpOVENKLFTQOeisHXfTPSliXsiMef9W/24WJQ2Mea1UDt
JBLJbU1nFiMGBTuVpFq5WZE8XeyC9isxuJajND1Pw4I0eosFqySJwR15ZdV6
GmZkPDOiUfydGPQ1j9PolWNEdnvXSLizxKCsv20Bsxs9wkZihdK+F4M0Zhu2
7z/TIvo2otWLpWKwe5l7fLeQGnEKC98aqxSDLCM0ZCu6VEhA1apid50YdNCx
+Fa9RYG8nbG8h9Ufzzdti0asmhypYPtSVNIiBtc/T39kiyJDes+LLGZ8FYNP
jdZWvb1IkcW7Yade9ojBDxb1lno3SRDhbxZZ93+IwUbf4BguhkONfK67SP9P
MWglpepySnZfQ87xxeDpaTF47qXKcvLtXY2Kjxl3IhbEIOauYxzZvq2hsV97
Yn5ZDMasvwlXgFsaDToD6dqbx+9XrnvRRPeGxoW4JbWMveN5VVAIUT1Y1zA7
hbt9lVIchjPgBhYoVzV+eKlRVdGKw9BvmpG7A8sadpjpOzZmcUiny2R4uemv
xgzdbdV77OKw7A0p2SviH41blsG933jE4VbU4EEaxYLGw6Uq8hBRcSjKbDws
WTejEfT8jzKUE4e5Yv9yzUZ/a8TwCbjuqonD12XBZ3SvTGoklxknlWqLQ3rd
62/v6Y1r5OkHdt40Fof1J8SL/e780Cif/HQkclUc8phfuYiyfNfAHs7JjTuJ
Q9cSlMdNkKjRycTrkHhXHN6zNS2PjOjVGMq5+MrYTxwKrYD4qjddGlNIQCtN
sDgUH3bb2vzQoXFwc1rK/604TKjcZppEmzTYkvRjlorFocfRaSmfsi8aSdMO
pwwqxKFGG/Xl6qw6DSH5Rw25teIwmk5StrOqRkO67eOGXYs49HQvvO8HKzW0
ttis+kfEIfkH/1F8YolGxznZtdOT4vDpG3/ZXediDeNI3fCIGXFo8d8B7lRC
kYaNiO9n7VVxGNj4w7n6Vb6Gl8lPXBWVBDxPXoKcZMnSyCp6v5AsLwHJhiNu
HbUnaGgpTfamqEjATKYO7TLTVxpT1VzVqeoSMKTycyHvZryGSHNISJq2BOR/
Me6j4BOrkTXiJJJlJQEXbJW9FprCNLJP4K9/eCoB8QqXxa6bPNHIsU/qre6V
gC9zO9Ia5Jw0cjnCqwbvnYLXz4WcV3ymoOEyrOg52ykJ355qb+Z1J6izsj2W
zsBJw6yw/B6+HW11OGBx+66tDPzwQErw9O8eNanVrST2Klno5CrM3vtMT+11
vKhx1+5peFpg0VX0R/PZncG9p6+T5CCDqbD2pj08+yxWx+STtjyk1RBzi63N
Ub0YbTVzdVoe/mpsv1+xxar6UK1n5XacAoyx/xfPNnzzzG8JRgKNkiIMo4gM
/GjTrqLVnxzh26cI15EYqpoSERVyqegei8dKcBbGjqnu3lSmaLkwVCegDGNt
Q845TFQp2TM6W0R1KsMOFzWHZvdVxQpWYr/SAxUoi38oRe0rqmhgTcPuxHEG
xlKHw6xH9grQKKOTpPEMjGCQ4Ip5GSLvHUJ2QcxRFX5x+c7DXfBJLs2vrEGI
7CzM2WH/vZ/66/Qp/ray4MKzMM0ltsDg0pbsBmmW6/2LanDW8A/Xm1tssqxb
A1HQWA3+KZhImZNhkT29QP2J1lQNStClvOmfppd167tJ+u6KGlwLldX7c4dC
diJDManVQQ2mXL5jPXlrQ+abZuNXLl81WNhUZd9hSpTJef5LtjZHDSYethsa
f4+XafJhM3/+Xg0SBS/+2sqOkZm8reNnVKAGK7CR2brlcBk+i/zW3yVqkPZW
QYbF+0CZODEPO/rParDEv6G/0ttT5kkrady1fjU4dGrvjv6RiUxyrWKV+ODx
+e1XVD0DRjI1H53GV4fUoJ3Er5IXhfoyW4ntksHjapCETrpjpua8zC3X2Mai
eTVIiNdHyzwUZMJsGucfLqrBqImGfOpZWZlc400mzWU1+ICV6r3r5CmZX6pW
Nt831OCvhZ6lJVG8DIlM+LP0bTVYRUd0YHUUkOHHfc67uXdcH/1oAnaPW0aN
fblL+VANlp7+Zoa7yC5zhQa3+e+fGnzUb6c+SmSR+R8T9XrF
     "]]}, 
   {RGBColor[0.880722, 0.611041, 0.142051], AbsoluteThickness[1.6], Opacity[
    1.], LineBox[CompressedData["
1:eJwVlXc4l98bx+29N9l7U0nS53nOnVVGJauokMpWktIum8zkW8ge0bBnoc8T
shIfIxmRZI9CGSF+fn+d633d59zn/X6d+7qOlNNli4s0VFRUnbRUVP9fHeSC
era3eQiz8+8fqAck41va6sqMKzyEK6bwZ/lWCp56pO8+xxwPkSrNrjZ2OxUf
9lBVEevjIc4pK0OqaTp+727vA9l2HuJQiESeYH86Lh7zoFelgYcoQ9Haah4Z
uH1Jj79uEQ8h/W5znkjJxLfq73059JyHyD71fCYCz8JTPyuqGSfzEE7Dnxsi
x7LwobU7fSfDeIickN33eyEHP4PkNK458hCly7Q/z6A8fNO8I+iODQ+hREtb
lcHxAk92ujkQaMZDHBmTqHk49gIfDP4UHKfDQ0iuGqyL5LzCbz31G0xU5yEo
l7Ob1GNf4yIvpHZnyPIQmJ4QKxGQj9u1XftayMVD3Izf32x4vxBfH5LYU8nA
QygYdf3pNyjCk361hL7b5CYKxfh8jduL8H4e8b2fpriJAEWtg9Y/i/FTto3h
MwQ30cdlQ//TuQxfc/f+tljBTcwtPbhZxF2OJ9wR2ff3NTdhUzLJ2va+HP+S
dmmEMZGb8GuR5SzdU4lfLxbS5ozhJi64hL3s/l2JC9TXRQgEcxO7ejebV99W
4TYTAvvlrnATrgc7z9CceYuvrBKRqi7cBLM0/+/D2tX4E2aP0b1nuYm72/cc
jgvW4J9VyVF6xtxEEbXhnPfPWtzqqsuYgxQ38fTOVaPrGwT+J4hb10WQm7A9
Ck/iQt7j8U+qYy6xcxMHfh67ucBfh3e/4Tx49y8X8WTuSfjCoXrc5+Ob2KBf
XET6ne7CnuF6nGfo/ETEOBcRUfzR+d6DBtyCqupRUicXkd9dnljU9QFf4naa
zGjiImQ1qSICAhvxOBk27EUtF7EarU+Xf6AJ7zRynKp8wUVsXzvz8kVFM24e
xYQ++3MRUWetbDtXP+IiF8yG6P24iMyafWmCs234mG7sbW1PLsKXsWoaJj7h
N6YEq57acBHUVWMe2ssduB75tE2zKRcxRJ5grQui4GxP0v6sARcRu9o4dpq3
E0/TV9htp8JF8J8yivDFu3BXEY+Oh5JcxL9iic6Dg134nsUCr2p+LsLh9KIg
491uvDFV+6UoFRfBfthzvxGlB//6O8Lo3QtOgvisujH/5gvuncEbKBHPSWSa
CZCsA/twuuPPyA/ucRLWrUUzgpb9uMrLlzr6lpyE9r8p2qsMg/i7k3uuZWOc
hHO0bpz3zCBuQf+2mF6RkygZfzL5+PNX/JZji3LzJgfh/u3pX7m6YZyD44SL
0iQHYVmsGULf8A3PrO7LetjJQZRIFRmtOI/gLQJTokefcxBSYjJcTne/40Kf
GDi7jnMQtkd8J9q//cBf34o23avLQQiY3bexDRrDQVEgLF6WgygabTBcVBvH
XQLlqE/+ZSdK9WJ0RmIn8HXNfKzqBztR64dzB5tM4tHDWreE29mJ19QGkt3M
U3jFAYPfg5nsRJh5iR5P0jRuMvlRA4tiJ8qdQ7psPWbw4XhLz1Q/dsI48Ura
qt4sTr/gNO5oxk6QraLbf9HP41bP/b+ML7MRwTcXawS8F/ApS2a+wyNsxKlL
/yZr/izgd6gfmee1shGUs97vTt1dxLPOpLe4p7ERyd2vin8kLeFLPOTqX0fY
iNE7/5XFsizjIYTRmvleNmJWl3xKqWQZF77UrlUixkbYXFgyLbJfwaFlKN93
iZUoskrl5W9axWPub6b9fcZKhK/MXIH+dfytAWt2Sygr8S12MVsidQOfYBbJ
S7zKSrioG7FYuG7iePz+ogOmrMRTXybGg+xb+FyeD3FznYVg//hl6mE7FRK6
5N9gPMFC0L61z4Aj1Eh/b2yzcBcLweTXcWXfB2qUVJtPefOChagouh6g0UKD
jnRNjfw9xUL8bXjn2bhBh3yfro61GLAQj8OUPnQ9okdpZximEzVZiOhcGatO
FQa0MiGzeICJhRDxjghm8mREORv21LcqmYmNx7QD2pIsiEJ40ZtkMRPv9cJ6
8vpY0GbwHWaRGGaiMo5lYvQ/VmTFlcT91pmZeD51qk1Ogh3RyH2WWudnJnr4
VO/K6nAh9Zkfcq3UzARl17ce1RdcyLZwSSlpnom4rrffT0iMGxUd4Nqj+4GJ
wJUHVr6x8yD7Y6Z6t3yZCDnG2x27+fnQQ147IxNHJmL5evmoZRofKu9zNREx
YyK2bQqlF1T5Edv5EIu3MkwE6vzjNmMhgKr93jutdzESp01kiw3bhNAEieLc
+o6R2LJb7v3PVxjx0HxzT3rJSGhFuF/hkRJB7pGbProBjETC3BON3yG7kFDG
/sBbuxmJTqquDPFwcWTgbBRqIsZI1G7bDCRZS6DLKtYRIsyMhElPWeVDXknU
WO7z+O0IA0FzKi6wZk4S+bbmZ63HMBDeni4iGWRpJHWji1HzDgMhYx+SSX9A
BrXLrXpcdGUgmI2EI43KZZCiP2hRgIFYuvBWMKVCFg3u727IWaQn5BYUr3sM
y6Ow8VXFwSF64gm3ucN9bwWk9Vg0iquVnkgP6mFYpVdE0T8vWt/OpCcgkD/g
9EElpJezNm5uSU9c+6J4ladLBf2yEDMJQfQEPhgGp/1VUTKVXkG1Cj0xQqu5
la2lhlZOR1yXp6Mnjp/R3IjNVUcveMQZN8voiOZnEw+TRzSRDaHnsTuDjuiu
zPS4Zbwb0Vxy6XCOoiOET3+tLC3bjc60FD3tvEhHeFgVsbnH7UFcD/QVcwXo
iAj5giAzTy1Uq+Ya+ZWGjvjL3S3uMa2F3AcjF7h/0RKKrMU0x9z2oQbt3qo7
TbSEnP9kfOIVbeQ372pscYOWYJ/scxvL0UGyz6LyQy/QEkxSu5QJ3QOIcqSE
u9aclgi/r1nQ13UAKWdv9Cso0RK816MMqNkPomG7aPd//TRE4QyrLPMrDEUw
lbbvaaQhkorUkjNO40in4sse1xIaIjms6x0VF0Jx3FIbXQ9pCPdz6Y3qeoCM
mksj8g7SEMf5lHV62w+h/H39ry1TqIlb/xgp+haGqMBrd+ZgKDVx+YqZIWOf
ISrKCX963oeayMf1TVodjVAJv27A1cPURKckW2Dk7cOoYjnp5ONFKuKoX1L7
uy/GqFLtt9mur1SEfoyTmK6fCaq6aKqX1UhFCM2+HtYWMUVvP2+olj6jIoLv
2g2tu5uhd+VnaLoNqQhb4dTR3APHEXm+bNVOk4pYZpuaVVg9jgg59vlRESrC
r8M/w/6MOQpWuV04/m2b3ITJvDsoewJFz5Ls5LS2yUv9+tFa7RYozYMozP76
jxw6rrOeHW+DMge9k8qK/5H3/Jk5wil8EmWbSgU3hPwjc4kd89NOP4nyVALs
xjT/kc/fymL+WXEKFc3q08sGb5K7CAH3S4ynUcnpP7/22m2SU18GDCpnnUZl
H7MH9DU2yVxltKocemfQm1f0Ref7N8haiT/oAsLPojqPJrsstQ0yG9WPCTtJ
R9Qw6GdYSrNBloihjky77YgaTRU167+sk69S1NtL+hxRq0o4/Q//dbLRkbJX
FxLOoe5ZkyLp3r/kiW9qqn3q59GYRzt95r01cthteh93sjMSYI26H2OzRt5r
++62wl4XdOSl6d876jv1SVuvX3ku6PVU89zJ4VWy8+AuEjnJFV29WN/Njq+S
2WsTGrAEd5RNF3B0g3+VrKpcX6wp5oF6s6Bpan6FrMDzSe1ytgfSHa19W5+y
Qq6ztmpfeOOJaByqMm7+Wyb/51oe8pf6MtLaur7L5fMy+XTaAZmDSZeRc8q+
/6zyl8mELZ1JqIg3ah0sCdM4u0zmxx1/HH7jjR6dyr88XvOHHNXhJk3N6IMk
LTKxE3d+k1P8b83HT/oii0XHStzqN5l59Up6kMk1FBQrsVtV9Tf5cIiNGFvh
NTTVnizL+HWJfOzRefLqneuo0PQpa+3BJfJJ5xjVftUbaGTGOvgl7xLZuvi+
s3jKDcTzkG/76ewime/mlLwC5010vfnRks+zRfKTC+m/EtduItwwsl9xY4Gc
XWD5L+f7beQ9ZmIp0L1AHuUeu5HneAdlBjJ/on21QBbzz6NJ+X4H0deFEMN2
C2Ryl6Sl7/RdlHiX5rjStV/kXEGJM/VMD1CF99wM1Z85Mtvre5dtLwQg9779
MvIpc+S8/X/0XlYHIAkIPG1qNEc2978hd5ovEIVxirT9lzBLprUIofrZEojs
Cg7nK2MzZLFHteTjRsGIQ+Dx+PGJaXKByd8YoRfBqP7usNi1mGlydyvj4Hn2
EKR69Fo0+fsUef930YDHAyFoazbzslXIJHlu+ER8d2gYKrH8mXtTY5Lc97El
XnU1DLlUHxhJ7Zsgp/HTdqq4hiPKQ4r5tPIEuRHX3qtx/CHKVNrafa9jjOzr
wbrcsjsSGbnY/skVGiXnH6rxL5CPRevt2aqf3n8nR1YaZWZ4xqJC7YULS+7f
yU81AxmiSmOREEPoZ1LtCJnX14DZxuAR6jF288qqHyYrdagJ/L4Sh0Q/SCyt
WPeTj0rNK7lvx6Pg+AqnQ3l9ZN7g9wWb1v+hn+ePdkesfyGzhB9QyM//DxE0
t8sk03rJ7IVa+lccn6AL0HvdZKqbfGiNZbWx+yk66Se8enC5jezw9XRI7u8k
hKfm9MunfySbaRu1kk4/Q7Ifdtdwm7aSy8t+hDA1PENLPCb+k+lN5P6zBnGm
ickoquAW62OzOnJEYZRylUUq4nx6+X5eTAFZ9tWaxmXqDPRyTzqz1cEXZO/c
WOfzKAMZtVMeb09kkT9LMIrT3MtAaywXzPPvxJHXP1k90PuXgTSEBO1X5BKQ
UU+55wRtFko7WX+pw64a7b+Z2uG2Jwd1Mb968ZfuHTK3eTt38XYOorE3Xnp0
kkD3NI5nCn3IQVpcu9VqqOuR4IvPJtl2z1GiL1UWl00zSl83KroQnYuKU483
nbnfieYnFdnXhV6i2y4/S+gVv6IDOS3pHTWF6MjTy/QiTV9RweK7cB/WIiTQ
tHBS3XkIKS+6xVJ0ilCJ/O9Nm+xhdIN/3igkvggtL92WsYodQYfwxO3Px4uR
askDrxy2H2jC+x/vzOcS9EzzIfUR+ilUSn9j6LR4Bap50h5vtLGA8gf03TbC
ahFjO2Oos/wi6nbrP1byqRZZ0B+6GXJiEeF329dyed6hqaulZxtzF9Gq0O2v
JinvEN+JBHkjqyWUIVCSZFZORl6sTlWG+b+RjRy8jF4lkPiD5UEDhxU09DWk
ZwHVowduojL69RsoEo+OyBxsQslXDocEz24grfiW9pP/mlDlTZ/pJt5NNDHU
1rkm3ox+hjcXml3YRLl5zAXr55rR6Ze+JBv6f2iQu//D+EQz0p5ts3Y7vIWE
AntDEmZb0PUKvKHpIhXc/Sq64TTwEQXp9ixP3aSCdLmKXeOrH9Gjd24KLNFU
0HJC5OZ+/jb0ujH+oVkFFRSPGEcZH29DP3pnzDsZqAEbuVnN+r4Nma8+GRrI
pYb1//ZKmSd9Qva3VTk3q6lBS7fjt0/ZJ+S5/R7EKNSQdk9o/VT7JxTKOJ/l
sEYNmtysoR7U7eidoL772BEauMCjpP3fhXakovNrZX6aBvR1bgRZiXegqu5L
zS/+0cBySFrg6N4OZHD5Z+JFbloYR3aflY070Jnn86QhHVrw4dCanPTpQNF8
cwFtobTAVF/pRlPfgUSKPKzCntHCGnPkkxO9HSjXdFbOoJAWJFl799pMdyAi
YKa5upcWZjVG3+CMFLS4MMXxSo4Ojhd5aCUpU9C9SNcR5wN00KOUVs65l4JY
FKeKpY/SQbO+w7uzBylI2mHSKsmXDn5/G3IKMKUgq0/jSeH1dGB7zVR80o2C
Rlwvehp+oQPMJXld+AoFedGNY9SzdFCmZXRN5gYFhRwcG7nBQw8hg3kub4Ip
qPLFqLzrOXrYeizhO5tKQQaGTmsy1+hhW+ngpU/ZFEQZ+d7yLYweRvJ1PYJe
UtCU4HfPk0X0EG3hU+VdTkG+pY44b8PO+Syd4py3FER9fISz4ws97Oum3Sog
U5BIyLcSo216CMi78BtroaDnUg5BNLwM8Gdw3/H6TxS0t3bY+p08A7ixhl4U
7aIgsz9Da/uOMYCCish+4wEK6os527p4jgHodIKLRIcp6ILK0LP8awzQOP/B
sf47Bd11+orLpTBAnJLTYvjUDq+t01zfixig9xHrsxezFPQkcfB7cgMDHDus
xJH8c4ffvtOlp/oY4FT49J5zixRUQBkI4ptjAAN8YmntNwXpetrZULYZQE1K
/sD5FQpqYhxQiORlhMqvYktpazu8s2z/HlZghGKeYtbC9R3eeH8r7UFGcDXf
ey12k4I8B04lk48xQtkvVwmDLQr6e63P67YTIzwbC91s2d7hz30K7b/OCDF+
OlTS1J2IJ/8L1+9wRhCd+0/CjKYTpR45OVqQwgjifBonjtB2IuWx3lL3Ykaw
6mCIEqDrRBX3bYLlPzCCvV98W8WO1t/VazPax7jDp4FFib4T3VGVfmr6kxE8
w0mL3ju6DLv0pYyWCQybmPICdvTcsbeC4sJM8L3+vrr9jpZ1ZDgVqs4E7P3/
gml39JkrFgkL+kzg0jVW7LPTPz4gtc/WlgmCKp9Vvtrx0/Z4Rqj+EhNsXotO
LdjxS5ejbasaxATGHmret3fykCoCEv9LZIKk9rn9PFSdyLepvX+rgAkS1vVp
r+7weN0nIuLawAQ6T19/T9nhNT7tbNfZzwSZWRljcTs8xTdKknR/MYGRY6qE
xQ5vG7btgSw6ZjARFssbXKagRvWnp69rMMPFtjvUxxYoaAv9ePbNgBmyNoFx
/zwFaZ/Q+HrEjhkEjpk0zExTUO7VpjO7gplhZiDlR8noznsF8aYEJTHDvc7A
h0078yT0xGFovpAZBiVHr+TuzFtY1epZYoAZRK1j01s6KYho0U9VWmCG6/EL
B9l25nVtIGY4jp4FdIrHyCLNFOT6T8HhoiYL5F2JwJNrKchY75QjSwgLEOER
L7WfU1CAZXb61WcsUKE3xzWcRkFvLyyMfC1igS/kXSyWiRSkHBp2rnCQBdQi
H79+HrEzv21VTla7WeFmhvzAhhcF6Q3RZdUasYI6JCwJOFPQrZ/mP+TPsELh
Kb+31PYUNMs1ff5vCCssxbOFHj5KQW3WwhdTv7LCm75rZclKFETncjGHcYkV
rvVdGcIkKYh0o3jcm5EN/tN8TioWoKD8JGNn/T1s8Fj4yRYnLQVFf7vpMhXK
BsuJydyXSzvQcbcBtz172eHwA1sxhq12tOCUNqp6mB303027hU62o9gzF04r
nGYHrqMjafWUdkQ5/tNMNJAdNm9YRV3ObEcW2jSaDN3sEMGrufuFXjuyolVe
6ffhAPc7Z9qN/D4hu5SbAf4lnGCzwpbxsOIjWn+Cb9xu5IRBbVL7YMJH9CyW
1vf6ACdIM19Porr9Ef1831iyj5oLAmP2X2zGPyL1cvNsZSUueLXguse1oRUV
PbsQyneTC/4hLr2c5hZU6hp5dEqIGzK6Hsxvv21CdpLWh2pkuGFw5uv9x0+a
EFWf2L5YdW7watVK5fFpQmaHC0V1DLgBU6wu+qLYhMbkumZDL3PDnp5y66T/
GhHfD8GHCo3csLKlZzHp+QFdO5vV6HyVB0z//RcRIlyPRPk93+re44Fr/o9f
3/lTh+ratAo4wnngsv+zs3c76hAHqfG/ilQeCB2/OpgRXIeei0xfYGjlAV4T
ESJ66T3q/aJO+1ySF8ro95a97iDQfou3aPwTL8jTh1820KlFyfw3AkP6eOG3
0YFCjuUaRNO/r0nhBy9kH/P3FS6pQW0Oxcfc13gh7M0s+Y9qDXLyyjv7S5oP
OhvOPhuWq0bRYU9u//Xjg2t33t4/IfcGjb3zqWSX5gdTf2zAyLEcmQRobhSo
8sMvOqaCT/LlqNDwJ26+nx/YuwdO5s+XoVttbo1xZvyg1qO7eeNOGeIacPws
6McPowfL9x5NLUUHl4/9lmrjB9urBrY6v4tRnIqKhvZ1AbDdHNXyaMpHqufl
OCUfCECLbmnC7yv56EOSxC/mhwJgmvi9TUosH60x8xUOpQjAecvXZy5fe43s
pzbVgz8IwNDrQ/8+qr1Cyjnt6j18gkA1tRzhVJuHGr42c7wTF4ThC6ton08e
OstX/zNXURAOz+65+lIhD8UGVhbcJgnCnnPRk7fic9HKuXR1mQuC0HBnSejF
teeoTtxH3adUEKQNVwp6rbPRGRtPjjO1gmDZEmuQypeNlqOcfxo2CcKX7/wT
VD1ZSPGfXYHwoCCI+N5ei7fKQtGD+urvaYTgk8eui5NnMpFdAr86l4UQxJBU
HmeHp6M/HZwc66eFYNPKX6nzRDqKYmT5+eOiEPyttSVFi6Qj4vpWfuVNISCR
3rzzOp2G5K0n1RwyhOBDRkadbXkKWuR+o1awIARnDb+oryUnIccg4Q+XNoTg
iI3puSrtJERZuXlGg0EYKsqu+Bd0JqKCQd2Iol3CEBoeML+XNRF55tRMlRgJ
wyaf5V3nyKdoSofIqkwWhhYdHcdbH+LRqVeSB2/kCsOxGO/rj67EoyYx/y6d
EmGwEVifeCsej57T6FG/bRKGwgflFQfvPEbn2+rta5aEQY7bhrZcPw4NOzQJ
vz8iAoIHFXKCaGLRsS6FYn9LETBvTtI6ezcG1RqEHdGzF4E3zH5hkavRKFnJ
2K/+qggMy2yqeyxGIdvfrT0fUkUgk09Y58V6BOoJaY9p/SMCZO6+MW2HMGTw
V10hYlsEftaXm8n8DkWlHjHvTFl2AeZmfT4rLBTFmZvPt0nsgt+ZlmpHq0LQ
cZEukw6TXaA/xazWrhSMWvM/0/ek74KPEGrSfiIAXYr3OTD0chfwmwmGPqIJ
QNy3Ob0mynYBCvjz+2aZPzp1xLhnrXkXcHkeN83f5Y8mRmsyxRZ3wVzm7GLI
z/voYYttr/zGLnBsNUSvzt1HakUrzJr0onBq6nraRO895HtX84qesChsPAsp
Dm+6i2iEspHLIVH4d5cQ+kzcRs+34Kq3qShcwtyK6Q1uI+Pxoec3rUWB4UdL
pmjLLRRbIsgR6SYKWkXj2+N9N5H40YivRY9EYeL0MSkDjhvoQIDPzfXvotC8
EEjBP/qir66c+bRzopDHJWis5O6LHhx/PcK2Igptezv/pLP4okbRicMSLGIQ
k0+vJmN+FVlV2goY7BGD5wN/ksfmrqC1lBXjoyQxcPDSHXjx9Ap6FvT4ro2R
GMxaLTH06F9Boyc+jbnaiYH0jevT+uneyHsOSqMCxMBOUeOnSNclxNc9NPEk
Ugyy1tPoZ0mXUOWbWyLpT8Rg/t0X0H3phbZCyvxLXoqBRyB2e0+kJ4qUUjT/
0iUGpSHeXv95uqM8G855SRlxsHnsJvbxqTOSvsHTR6UuDhgp+bCGmDN6lshf
P6IjDt9IAm/Gsy+i6K+7EtOPicM9Nl5DmeoL6KqToqHkLXHYJjgOf6U+j+YC
VTSpgsWhmpNB/FOCE3LOUd81EiMOH+SFRxt3O6FTU1qLaTniIP6v/HWJ2zmE
XzqUItEpDoGVXyu3RxxQVYxB2PagODiTreufqjmg3cWHr36bEIf2EHbT2rv2
SPbPUeO0TXHwX/Gt8lE8i5hv2S2LK0rA1/UuiZEcO9QTfPWo+H0JCAt+N6mj
ZYOO5V7X2QqXgAOFvgXtJdaoqfmmzHC8BJTNFghya1mjt6wP/qa8lAD2slvn
3HErlPYoMkesVwL8r4vPi1+xQEKlMbH/RiRA2P7R42ZaCxTXE3d7aFYC2rWD
comEE6guoi2vnUoSZijPj3u3mKPy9q570QKS8Dx8is04/BjycbDy3dolCSk1
w4/UO48i9YXPbpekJMH5lpUbi9hRlMfdb3VMVRJczQbGThKmKMnqmzKHniS4
BFczor3G6OS4o+S9w5LwotZptCXhCOK7Psr/00wStnsK46uoj6Cop+NU7Scl
4XOjddfdISP0YGC2N8pLEtiXvYKG3hog0UUX3zEfSVC7FqjMQTJAbxjHuA/e
kATm71lUTIQ+WtL6ajYVIAmL1ppmEhQ9dD6mrU4vQRJYFnWHznEeQlTPjzgm
pkiCoPv0J4ccQMk1Df9+ZUpCXW0BYy0GqGe6RiclXxLWB232tczgyMggv2C1
ThIMbnyrwLYOolE7JbNjzZKg0cZknXD0ILp/JWc6+5MkcE4YWP5N10VVqSmy
Fn07/Xj3TNy0PICU/kYlvZ7f6SeSmq47ro0aOVl0aH9LwttSp9qHFtrIST7k
s+2aJBzN1qk9VL8PJVne42KklYIejz0XnhVoIbaCSyHnhKSgtvXXNNerPSiv
YUamSkwKfPtoTV7s3oMMB53fc8hIwSfGWDaJ6t3oHpPDZrWaFFxVkFo836uJ
fjkd9xHQlwLbS0s3T9mqo8ibHzm9jkhBCVYhwv5IDSnGHs6vPyoFVkrILfaT
KnKsRVPep6RgoNHr4VMrFdQlqGn/0UsKzvPc0Op5qoguqb/ekLoqBW1GS5/k
fysgFkPFxBs3pCA82Bzds1BA+j6SPXKBUqCc4vL3m6g8KmvjMnmQIAVHLPET
DMMyyPxH5GRvihTs7/03yHtSBs3/ZQpWy5KC/sPKrre6pZG8AjUxkL/jJ6P2
OV2vFHrqv7hvX70U5JXvqaKhktz5DyKkNJulwC7M4OiePRKITkaeXeWTFPAq
yR/Y7yaOvBvsxiS/SIFHezqj/bgoMmFsiGOblYLRkCLWY7wiiOqU/T3GBSno
fjkq6uwmjCrz1txolqXgGYQzRdULIVkTtUNrWzt5U85yvA4URFuRT3794JEG
PqNq32ZNflQ2pDk4LCgNF44czp3P5kMe6h8b+0WlQSRgzee6KB/q69hO6ZCX
hsyJOZ2L/LyomMfNrFpXGhosp8ULVLmR63lanQokDW5ur7/8eMOFxMtSZIoN
pCHcSX5y1pgLPbTuWn9+TBr85xiLncY40IWEgy/inKQhj7ZJqbieFYlMf46P
cpEGbn8FpY+MrKjzgPeDME9pSBV4qRdvzoLwweyT965Lw32nmZ8Nv5iQoDgH
g/tDaZBuKhurOseA2i/lLV6IkQZNAUzKsZkeBZH1hhzipQGlTz+Z3EOPFhz9
yqxTpUHqeRiVLi8das0acTpUIg1JT05fvbNFjR78uXWMVCkNzYzPLxf7U6P9
hvy6+2uk4eG337+FmKhR9oQxt1qjNNw91BKwW5wK3VUqJQsNSINDzCXuzYFN
XOvW0Ve836Qh993AoA/XJj7TOvmEY0wafF7IM6mabuA2nqKX6H5Kg4u6nMyP
jr+4ZmGw6AK1DNgcfya9ybOKW4h1n7dhlIF/e8fl7p1bwa9GSL6qYZOB4N+g
wFm+jFe4VB8IF5QB+s7/zHrc/+AHJRdtpNVk4FvxwElr9iX8TDSeGrZHBu6M
XD5Q+mARv7cZMf5zvwxwdFa8kVpbwIk+ed9qPRlY8IkXejD+Czd6dOaR1SkZ
uOHCQ1ZWnMNdtl/0vT0rA1jDuTo2k1k8zGtVQuq8DEgouB2+4jODfzSOK5j3
koHKWY9mlt4pfK7y27LlVRnwySKpTXJN4RzyatjbGzIQRxh/iT8xiZvTNH8M
CZSBwXxRafKPcdzHm593PkwGOt6lUc9pjeOPh53sLKNlgHPPwBOTiDG89+2/
KYlEGVjqNX/MdPgHfvrqXoY3BTJgUf9CvnBlBL/z/cFRiTIZyJ7d8zXcawRP
Pd4eH/xGBrx5IjNYO7/hIypuMhYNMhDlMhPS3TOE0yRVuFe1yAC3pkKrxuhX
XIaJrkS8QwbM7B/QT64M4s5jqTDbLwOPkj6nxuwbwEMt5kJPfJOBocZne4Ud
+vE84kBH5ZgMeLq07FKP6cNnk3vOBv2SgSORv1wO0HzBva1ZbovRywJtrtSR
AfUePK7+ZF0giyyceNmi8ia0Gy/dncM8wykLa/xES914F77CDgkVIrLw5esX
mpqiTlzwTtQ3UcmdOh6jck6sE9eZGZAPlJOF5IzRXcnRFPx247Xy45qywBoZ
w/h4sx1P1qrfLN8nC1kBn+aX1j7h7zK5DEQPyoJq20Ed339tONX9V11ThrIQ
u+4zPCb2EQ/Z//2X/2lZuHZGyl+6ogmv+2YWHOkoC2deffprtN6I/wutEnl6
URaCvnBNbOo34r59MYavL+/sdzh//O5kA174YGOgwlcWfs+uRq1DAz6j6OL9
/qYsLEdVlV9Kq8fP3cSf9QbKwoFjcWdfu9fhyVIvNb+HyYJDrfsjzS/v8b4W
/sbZKFk49iOPWerIe/yYyPwCVYIsbI9GazdqEzip+pmRymtZEPV5H58UWoPf
OM/4dV+xLBh2f9oqTq/GS1mvXoEKWaA49b1rJd7iymdMkq0JWehkOcG0h/8N
fpGuYrfjB1mQoqpfFzWuwtNfSzW5t8qCJdU7Gr3ASlzw39ri/R5Z6FoeGfJn
rsAtci6EPuyXBemH+zP1rcvx6KMU0f+GZeGZ4sujUc/LcLrU3MMvp2ThgUvA
XV7bUnwJt0np2ZQF+8hs1by/Rbj65Ps936jlAF4IPDvrVYS7xag1TzPIwaEG
PaXB1kJ85Bvd7y0uObBVHXm0tyEf3xXmHcYsIAeW9iIG822vcRvNr2J8u+Qg
n37K037oFf7pQekRJTk5uG9s8fUO30ucSUlieK+yHKzKLMq80X2BG3Q+vIpr
yAHbm9BPrS55+Fspp1TLA3LA9UM/JuXzczyvjuvP3aM7+uFmdsp6Fj7mfic8
zEIOjn8PbRKwyMIleKfEH5+UAwf5exVTBZn4k/Nk47xzO/6p5ssW/TLwLlaV
byXOcjDJPyva/yMdZy974lvrIQfSg+WLN63S8SC6S2ld1+Rg/XjbxouQVJx4
3a81dEsObKq+DMYGpOAbVoatk/flYBf2x7YjJBn3yRFd3gyXA2yQ1vhYbhLu
YPTRRCFVDgQ+iGUkHXqK3/LdHSaUJQc/ci0mrO4+wZ9kPv3AnCcHQZn2CWbk
//C2rfMwVywH9gvcGXus4/FJ1da7QxVyUB918mV93mOc5rRmdXu1HMj867/y
hfoxrlO5ua/4gxz8PBOlP1j/CLccd7qa2brD49vzazdUH+GXeFuKHnfs6ODf
WUuJsXj25f9UrvfLAa8aVVErfQzOpagudXBeDvxvOau94o7AVWzi7VWX5IC5
uCOySfEhbhS0/kxsVQ7oZTQ2fA6H43dGGgWoqOXh4D5b1dCkUPwph5rVIr08
oNCVG3faQ/AS0uNHoyzy4B5s0i7MHIJPJTiwfeCTB22ezb03HgXhtE0fjCuE
5WH0gSJH93AgLr6sEporLg9tUt5ezHsCcasTa9QPFeVhu+Bft9m0P/6e+dHq
MZI8jI2lpxWr3se/7l/VgkPywK3ikOGw6x6+dvGsz24jeVBcnWLaxXsXV69T
muc1l4e/YYz340Vv48YLMcr01vLg9fK3wwe1W/gF8RWXFVt5yDtGpzxtdBNP
ulU32ndeHure0NkwxPrh5XmKkq2u8nDntK1YIPk6TumNPlvtJQ8nyZRbf5ev
4Qx7T/el+MmDEfbT/ud1X9xn9vcnpwh5cO28/Ei4/goeJWzHahUrDwWqf9Ov
y17B8w4TRwz/k4cDr9cTNCK88eGsyHqFNHmwIkWHMlIu4X87l6iEs+WB86mZ
3eNqL5yPyhZneSEPTJEr+f5FnrjJGbk3cyXykLtYcP5ouTt+8WHEylDlTv4f
C6/iG9zwB1WLeztq5OHlqY5dPF9d8Qq+dwXFjfKQdsU1M1naBZf5ZJN9fUAe
+kC34wfDBfylkDfW/U0ens98bfnv0Hlc80J4r8a4PMzu9rmRHeiEkzaqmaZ/
ycNSA79Hq+g5vM7oc4bh8g5fxxPvHK864kfifupmrssD888nN7LSHXArJSmv
0/QKECh/Jr1U5yw+4KvLUMWiAIKXSBw0AmdwR8IyjY9LAaJTNLmMtuxwz5Mh
nZ9EFGCGzUBV+OcpPCh4dh9oKsCs6NDCE7DGWTrpOpL3KcDnH55u0h5WeKyo
uOtfXQXoM1qQ7kixxJNLzZNKDBXgxrshhTMiFrj0ttteTlMFEM5U5X91/gSe
ZxLY5mGuAJf/mJ1aKzXHy76Xb8meVoBQh82n7J3HcF21jqf+jgpQOJWVGJ9w
FCduTGkOX1QAWu+ufVKeZngb567zT70V4Mclq6dB+0zwMexBE3OIArxlo8ob
MzTC3cMTHZ0jFOBw2nHnmXOG+EJPyd+6WAXAnkVwtoUY4Jse4yp3nilAGYdc
BGVaDw+o3GroS1cAznvXq08o6OFMtEL2+54rgMzF9tMenodwviST2J9FCqB1
OUXEgA3wpPHzSqYVCvCabn7qVxuOS+6+W5dbvdN/LJnldDSGqzYX/nFsVID3
7zEaQ+2DuMEKn233oALcubW5kMO+H289pL6k8V0BTpGZvQzEtHHzqMMRkRMK
4PVdKcdNex9+RvZWreGiAqzcon3UE7gXH7382CZzRQECiK80bpV7cNfq17+2
NhSg1/qfl9Tv3bivxTepKgZFEJ6DmXf+mvh6ytpbPjZFUFtTjhLM08AfTHNb
XeFWhO5TKatP7dTxyAcGIcqiimBC0plUnFTBswtezCTvVgTx7tMX8mIVcAOt
750p2orQQ7L3734uj4+9EXqTelARvq0fOtH1QQ6X/RAamm6oCP/1KV6hEZPF
G0zIlzJMFEFT5XrVEysZ/AJlxTrzuCJYvz16qeGxNJ49eFE221YRYq+lzXco
SOEG51JYc+wVIYAuYVbujiQ+NtGzlHNeEdL/qiqxFkjgskv673O9FGFm9b5/
Hy6G5zBJ27/yV4Sx1YcxGtNCuFG0reHrEEU4e3AluXdeEJ/gfaSaH6EI5yPX
W+Q2BXB5CaqNgv8UAf/17fgxLX68MXv/aGGSIiRiSp03zvLhzsqXW4rSFIFv
pip0PpoXf75v+GnJC0U4snel8SYzD25UzX+/tEAR6KwKYtdPcOMTcNS5rFQR
vOdJw08zuHB5sxqtilpFEB3D3mu85MCfOyV1vulUBMnbtl1hbCy40VRn1dte
RTiz7TltR82MT3gxp1cPKkIl7/7sVComXP7mjUu144qA+ESqJ0UZ8MatQut3
M4og8bilUvUAPe4cNEki/1KEOulYayd7Ovx5jA3r+7879YXmYoM6GtyIP3rp
/ZYijEz5c5tR0eATSR/662iV4IDatvBfQ2pc/rlWXgO7Eqg3N3lotW9jz2t4
DJullGDyYqfB58V1zEjPRLVFXgmOnHlcvNb3F5to8udtVVGCeqcFstHHNUy+
e+H7x31K4Puqqu9VxwrWeEqxpU1XCZ6lHapcHFnGnIcdij4hJeBJ/xFH3viD
PZ9uv9dhrAS8civrt8x+Y0aXGZwpx5Tgz0g4Kvdfwib+YEc7LZVAvpSzkIu8
iMlT5e/qPqsEKUWulVPmC1iuQERV7xUliPozKTr1aBYreXNtQ89PCfp5D16m
spnBas844oV3lIDKXcR0RmEa687c1xAaqgQe40GMQ0sT2LChJOOfSCWYCKaE
t86MY9NTLCaOcUrwtZfPzuLnGLatPtKhk6IEqRP0rToCPzCWrlaenEwlqIit
8c47MIrxXyu35s5TgpCovYw9zt8xleqHg9MlSnCzY+Ow55tvmLb9NXGbKiVo
yGVJMTIexg5RO56rq1UCnS2qlz7TX7GTh/dNJjXv3NeH2f45OYA5zUgoM7Yr
gVTIyOKKbD/mFcXidbVbCbrTDOOyt79ggd3flkyHlSBJJ6v/+eBnLPp6676q
H0pQ1yFsMTzYgyUKl9+QnVYCuvrtX8GT3Vihw8Otzd87/r763VaR6MLe0lw7
5PZXCUY/e9YcMOnEPuQ4BH3eUoLdv51P9d2jYIOzWiwFzMqwzPqd+SBDOzYR
LXFUhFMZRnW185az2rDF3SyxIXzKoOm6of3qxEeM8cY3fgcJZfjjF5KJDTRj
PLtaT32UVYZPJlptzaVNmNi7smf7lZUh0PjC0MukRmwv3UMprn3K8PzltLdY
dAOG5/peuKOrDMLuccNxifWYsYlD7hRSBp2ghAeKRXWYQ6yW2nsTZfixO1KF
vElg7nslvNXMleHpwqBo924Cu9bLXJporQxj8zcw25F3WIToNx0fR2VQ2iiK
F+aowZ6QW24PX1SG7W8bQkm1b7EMp7J3Jh7KMK/NeDrizhusMi/cQOa6MtSG
XbSlka/E6kx9Q2NuK8Pbf/rHSZwV2Kef9q0bD5ShhSap4xh9OfZDS8u8J0IZ
nhxgYivlL8V+fhF/DI+UwfRoUuov9RLs7y3m3tdPlGHWnvS136IY43w/fDo4
QxmqwvwePrtSiIlcaEldfK4Mjl5le0Z+52NyjGXfz75WBnXdO5PfQ19jB4+G
u2hXKkNC8PlXs99fYEYLV19m1uz49YoavvI8Dzvx2H6eo04Z6F1F0opu5mIu
/XuvTrYpg4bkMnWhcQ5mQSNsr9u1c9/3QwpdxtkYSWXrSNSXnfxWK6+qrbMw
nrvN4ntHlYGy63Vyc3QGtpmTzxwyqQyfw6LEf75Nxybb4/70zSkD9al46+rv
aViN5NnWe6vKkHej6EPZQjKWa6xX3rm5w7+aRU8h7hkW56OQLkujAhHfAvWH
9JMwl4bFa61sKmCUrvJE4fNTzGK+11GMRwVqXw962pU+wUgCNabegiqQMbkl
yp72H8bjGiIlIK0CJjFUTgHJj7HNWA82NwUVEHPO8hDPj8Mm35ivVquqwO2Q
1NS55kdYDeuuT+f2q4BCs7aEkGQslqtFVVVGUoGzyVROVOXRWNzZ8UxGPRXo
fvN+wp4UhbkUFt7IN1OBQMaWMuf7DzGLvvjzVBYq0KnjvuZ3IBwjUd86ZnlS
BTajFd9M0IRhPJYGsn/PqcAXzl8MHO+Dsc3bSpxmLipgt6vN42pZEDaZzbGe
6qkCn3UTD8eUBWI1K30dBn4qICQ6Yfdfnz+WK/Hu7dM7KkDyc/9xceMBFnck
K2fGXwVSCf+5KsUHmEuS1+3YSBVwqkrsnT90F7Oot3D+8UgFaJK2sYXPtzHS
3P4T2k9VgOJrlnb89i2MB6dR+JqhAtruu9GvFT9s03mSWyNXBawN9vS++ngd
m4xp2/R/rQIy5uf0aguuYTXfn3QpVKrANk5tuy/lKpbLcqf2Vs0Ov6MWX+xy
fbC4vefyPr1XgdJuLkmL2iuYS7DKvattKnBhf8SKP4s3ZlHA5dbYqQLvqfiM
z/lfwkhfli2Fv6gA66GPsQeovTAeJUKJ/F0FCsLjr5Xvd8c2T+Tw8UyqgE/R
USxjzhWbvPVw+8KcCujQkY4+LXbBatqsPrOsqkCHeV9aqutFLHf5AHF2UwWO
8ys7GthewOLEJV4VUavCIDkgXvTkeczFe/qBDZsq7OZPXZnwO4dZJLZ7vOBW
hek/2PLrREeMVFdqsymgCrI8CW8SIh0wHr57qplSqqDp2VnMc+cMJujnfzFR
XhV8S7tXDRRPY6IDQamxKqog+VJ3kX7MFpNLj+C6v08VfFpZti+HnsSUaWOM
r+uqAq3Aqk+rlw2m7hwX4IVUQUy5r4D/nDWmo5r457SxKlxfvOat4WmJYTHJ
apbHVOF9IfWriQALTG8pzdnEUhW2GMtCHbJPYKZVz/t0zqpCw+kA3hf05pj5
rpfcmk6qcDP8UoZU+DHM6l6+iYKLKiy/tc/tEDqK2RuU1fBfUYUX2okHH7mb
YOdzK5fZrquCvKroXUkVY8yVpVqd7rYq9L1ZHw9aP4xdobxPXwpSBT8xRUvJ
ekPs+t4P/dPhqjBm77HAW22A3XrSzPM9WhWGPg6SrMn6WNCZjqCOBFVoNxr7
EDJzCAsjd9U2pqgCu6dNvxvXISxKunelNlMVhKPX394HwJ5MfXV9/VoV1OQP
m3bfwrBnpiMZWcWqUEQWfF7NQ8LSC34MJFWowhVyFgqv1sVe+M6YhROqMFNG
FJFJOljBl/ngBx9Ugdc553IZ736sRHfxnV+rKrizRl/NWduH1VCtaTr3qMJw
8m7T+em9GHF+w+1svyo471YQ5Fzeg31o3Mq0GlaFdco37zrWPVh7JD2//pQq
nD87xP/OVhPr/sV0THdeFX75vqGwSmpgfRZsobuXVGHzU/J/1Wlq2Hch3r8S
m6oQlGjls9yjjE3cFtgjSK0Gp6/NSfeGKWEzw8IeHAxqEJPqpxtopoj9yZYc
2uRUA1Ix63cbKnnsL6OswB8+NahocxwV/SWLbbkrHJ8VVoNHwd4e8zMyGONu
9ff9MmogsalRrMcojbHF716nKKrB3UO9vlnyUhjXqtbeZjU18Fl6o9xoLomJ
1B7MqdivBtkO4J0RIoZJSKLhfJIa/Lso9jWKXxSTDdQTzDmkBsUfEv7TrhDB
1IyNwx+bqkH+Y0qtp5IQtue1Wd1DczV44ns/yH1dANPmNN/wt1YDYdf4i3QD
/Bh8tvHydlCD4OfnTh2v48WKrNlpui/s1Peef2hUzoNJ9tY/2eeuBnNrbo2W
FdzYdq8mse6rBkKvJDpyyJzYpZOTVmdvqcE1yUitAXYObPhLyjT5vhocUmjg
HvBhw971sfAGP1QDMRaJifg7zJi67fvcyRg1EGhkapCSYMJS+v1IJv+p7fwP
Z91EexiwOwNjFznT1cCZmdM+/godNmf3bP1KjhrkGnD9NDtFi50ZPBHT83In
n7tH9NRRGuzg13dVieVqMNFwH944UWEvz1w7uvlWDcopioVbVNskkSGVUXtC
DXrVqPgfW/0jrQ8lsMp+VIMFPuGyYXyd5G5/PD2EogaVL1480O9eI/UP0++b
/qwGCqqtLCy3V0lV33zsC0bUwHsxLaCKapmUMPIt9OqsGrg69ZReaF4i+X03
K9ZZUQPfU34Sph8XSDajbwb+UanDgUyW5XyGnyTtH/J09azqsJJLVyjVO0Pi
H3usFiagDrMFzdTiG5OkP2NUJ49KqcOJJXJ5u+c4qWfc6wGPqjoYLIgcM5T5
QSqdGHjxRVsd/nA2cToJfifFTR7uTj6kDr8tpuLvBQ+TfKbKNs+ZqYPKWfJJ
DA2STkxLySucVIer9I2fi070kTRnoo/PnVMHiojIgYTSz6Rfs66Z1/3U4ZTA
8nsXw05SwbzeMlWUOrBHLtpu+X0kef4SPRKRqQ5z167fTOj+QFJZXEnir1KH
8yArc8HqPans1ce7orXqIN6CEhw8CBLunO4oU7fjN+qcXL8omWQxaCy/u00d
3n/wfJIwV0268SG52GxEHRD1gEzg7QoSzYMr8Zbj6hAls4/jpGk5KVLXyM9u
Rh1+vpyJp1cpI6UV/iK5/lGHb+mJtNUCJaTGRL3mQCYN6P15LctdIJ9kbiX4
6iG7BljYxHH5PXxFGuCYi3rEowHPpn5KHOF9SZoP/M8yTVQDbkVtBa7b55L4
Lk0Nv9XUAPeR1o6B+kySk1708uIpDWh/VNOhLpdAmtt06ls7qwHfR3ddut/3
hHS9cn/1tpMGpF58ceh2yn+kcNXvD9i9NGDh3n3JT6cek4oEtNiU/DWg+dNU
bMZGNOnfTL+04wsNaDVKIy93BZISHsuZt//VAKPu6RB9YW8STc+fgeotDaDN
uOc243uJpM0yWtJDrQk0XCHHBDs8SWkmxVgdgyZYnBFVGfzgRvL5eNwyhUsT
9NciDo2kXCAJfoq8ZymrCXrz/SFm1nYkJwrDZ7KpJoRafThXeNyQtNa77p+Q
pAnlkhNs9Gy7SAGPjCzKDXeDvZGqf0dE9cGjMbYTp8d3Q+E95v6m3/YHb+hS
Frzi9oBdnJO4pf0f3R+KHGRmrb3A9uIyTc7+aF2D7uTIW117ocYhyrgxQVaX
ViWGYnNPC66Jyf+sDi08QNd4pK9GfB8kKm8VupwkHXDicLaJbtsHPVfr01Yz
qnUqeHq6tfy04eqXBO6bl3R0TO2Y+S8K7AfvDqseG9+3++F4ZhtV/X5wogqa
jK1T238tlOaI/AUdOLXmnXV3MVs7/XZpnSTNATB9V82kMLFLW0msuTQk/wDQ
Sm4/6g0I2PeHOtv1+lFd6OYxwn5TL2jxrHyOBnNdeKU/vUafOKelMcNYzmKp
C50Pj7RoRkxruXd5UKed0gULz8VOfccxrZHMvUlN53Wh/1xCjeJMv9Yn/fqP
Qrd0YXphF+/kZIPW8+BR9ernulDiGP607leSVsNNPuvgF7rgOHqOw4g+Qeu7
l9Ht4691QYoclHnM4z8tUZuXTT+KdYHVSq4XZ3ykFSfv48hWqwumzZrHBgOC
te43Uced7dYFoFK4Nyx+RSu5em+VQq8u3M2XkD8QcEnrbeHF4cU+XXh0Xt/+
vrqH1srTFuWQYV34YHqUqjjuopan66P6gumdvAYFbVxKp7UenqmfvjGnCxTd
7IUQzVNauebLnPq/dGElyW5l9KG11qiO7Zkvf3SBY5lBS4//hBaVWkRAxqou
+N28M6TkeUxLTKo2z2NdF3pQkPlVAVMtXf5f7fv+6YI0q4XcltgRrVPMUsvb
27qgfM+vJuuGodb/AFt2JVs=
     "]]}, 
   {RGBColor[0.560181, 0.691569, 0.194885], AbsoluteThickness[1.6], Opacity[
    1.], LineBox[CompressedData["
1:eJwVV3c41t8bNrJVvEYl2Xu+r00+n/NkJSEhIUWyUmRUKJWSTVSyQrKirFTI
6H2z9yajRElG9op8+fn9da77us91nue+z3nOeY6g/TVTRxoqKqppWiqq/4+2
og97d3YIlPQcy3eUo+H4toqcFMMagbKwPVlxaE8Enqo/cG/fHwKF+9q2g1J3
BD5yRUb6yACBwsCgtN80IAq/UNx7X6OIQBl2dTviFRuDb9fc/XIsm0Bx8Q04
s8X+GE/tk5A9kUyg1AagG4eePsa//fUfOBtKoFD/pf/pkfYEt0Gi8jfsCJRg
pafzvtOx+JZJx0N/CwLFTbDt0a2QZ3iyvd9QoCGBYn9IuXlKIg4fDmoLeqJG
oPxbWDSM9IvHrVtvfC1kI1AExbOF3M4k4Zvf+BVK6QmUWEVNZvtDz/Gk+aaQ
T1vsFAbhkJDOH8/xQQKfYtskO+VgmRTz2+AU3NKqPmyawk4ZMI0+eCUiDf/r
6vF9sYSd4vuBv9yb7iWe4M+jvJHHTqHVubH89cFL/MsL91GGRHZK8SCmJhua
jltMcKuKerJT0sRvH3MlZ+Jr65RIGWd2SupbY/pDZ7PwOKYrPxTPs1P4sn7K
Lixl4X0y5CitE+wUpTvfa0JUX+Hm3s7jtoLslM+rhPux67n4ykN2DecD7JSX
plaq5e9e47FxFdHue9kpPFdFr/+7/gbv+bj/6J0NNkra7b11lgz5uClV2eOk
LjbKp6mTh96rFuFL7Pa/XzawUQyu+lKL5xXhT4RZsdwqNoptcah+hfBbvEvP
brI0l40Sc3YyJom3GDeJYkR999ko7Z+ODTxRfY/zOBh+o/Nho0jly/AU97zH
xzVibqtcZaMwm9N1ml3/gPtOHiiLt2Cj6HPfuZRaU4K/0BYnWUuzUa7dj2Hc
TvmIu/Bc6QgXYKP0yOUbD14sxxUWC9wquNgoqR00KkbSFXh9qsprXio2Ss73
8oTnHZX41+UIvU+5+ym/q4SspEgU3OMlRyB/7H6KQAKXQtkbCr7n1HNywN39
lPAh2eJKyc+49OvXatpm+ynyW4+8w4jV+C27JqnGrX0UiVBhxuUrtfi+faed
JX/voxiOuIot76nD0ysGMsK79lFUvMLW1NPr8CbuSV6j7H0UNimeO2zT9fjB
Nvr93af2UYIn7xlqFjfhebcenVTU2EcZPdNu0ujRjIMEd2isyD6KasLo1QSl
Ftw5UJT67MZeyrm9pH9PWlvxEnWd5eH0vZQOg+c1NIKduMHvFnksai8lkm36
pF18Jz4Sa3Y11WcvhdtDvX6DrQunW7D/ZWe4l2LD0vleZV83bp59/8uvVVaK
iXSHyGnFXnzSjInz+CgrZb3Ixou2vhf3p35sktPMSpH67seXZ9OHZ9ikNbm+
YKW0/JKh6Mf140sEcsW8Pitlnt2+4Q02iAdT9P6aKLJS3nxrDGZaHsQPubcr
FR9hpcgf+fIFzx/Coelb/vUlForFX/XefOJXPPre1ouN5ywUMVWNShWf73i5
DktmUwgLxYvwwnBJeBSfYOLJSfRmoUiXqDQMPRrF8VjVIvWTLJQOXsGPKVfH
8D85XhS/TWZKuC1T+5sTP/GD7vdrT0wwU7Zc1kWMGn/i2ooxjYe6mSnnLJdz
aQ3G8aSq/M6PucyUysj5xb8Wv3D97snRDUtmCsG6y/ZA4m/8evz6eJMOMyXJ
afyml8Ik/sKGfiqRyEypCLz39G7HJL42IbyozshM+ejY2LnDOY1n/btAfauU
iaLzwyf5UOcfvJPiRmeQwUT5fKyI1y1sFt8K8mfiiWaieB50LJQ8PoebsyWx
lzsxUf4mXbus3TmP04j2CW5yMVF6K+s05qIWcbnpn6LN1EwUGr0hsbz/FnGr
wiXJpFlGyocGZ3oWjyW8SJ1NQaOOkbIaYYx+2yzjF4xPat26zkjhbPsr2Wq5
iodzWOsZ2DFSDqTAUa3vq/iHARcDHkNGykScVs6AyxrOeinYtFyYkfJVpzYy
L2gdr/D5bL/ZzUC5uI9ReO73Bj6h2enU/ImBIs40c84+bBMn0Hx3TXrNQMkQ
OnwyUu4f7hq55aXxgIHCM3JbwezhFn7wpWrgLRIDRfkfmxm13Q6u46QXYnCE
gZIZYXOunI0KXZM+E8HDxEAxGn6ske1Nheo/eD0tH6Wn7LzTPK0D1Oh6c37G
ZjQ95bub5PvVVRok6NvNQPSnpxQoX6cxcaZF7aLrVxxd6Cm85ddOSAzTIon7
oNQJ9JR7XqWkkOY9aFi1pzZrkY5yjSnE9nYTPQr9tS4x/I2OQpRQ/QwmDEjp
KW8UWzMdZT5W4NHyIAN6NOd45nY6HaXY1lD8whoj0sr6+8vEjI7SLVZ/huoM
C5o3PWIQjOgoGSltcpMrLCiZSqugQpqO8rW7xwVPYEVr5yJuiu2ho7gvy8n7
T+1FuQQ+hq33eygFxi8Fj9iwIbYAbYlX3HsoDtX3235EcKAqWZfIrzR7KN9N
2rs//eNArsORC+zztJQjTlSSS26cqFalv8y/gZbyjcH+RJQVF/KZdTlh6ktL
KTWjOTdhfACJPI/KD3GgpQjfZw9v7T6AOvWL2atMaClXz8f5XLU6iKQy/w2K
S9JS3I2Lf+67dgiNWD9y/W+QhlI0sYXsqg6jCMZ37Qr1NJSbtU0HnlnyIrWS
LwouxTSUPq4XnitrvOgJu+C/7nAaitPWi4JrGB/Sa3wXkXOUhhI31DUf6ieA
8pUH88xSqCnUi7X+QyHCqMCNlD4cQk2ZsX033/hPGBVlhcVf8qKmMEt9ua7q
JYKKuTQeeB+nptDVTzs2OImiktWks08XqSgxlwCEPMRRqeyy4eGvVJR1lf1C
9zbEUZnjSa2MeipKG+2WfUOQBCrv+yfz7jkVJc33g4T5K0n06YMNTY8uFYU7
0+QHLZsMIs++X7cmUlHGJ2tkbItlEEV07+wPHioK392aegFLWRQkfbvw1/cd
crzxL9dDBXLo0YymtajSDnmVSDU0Wk1EL65QCjO//kc+5vSCtL6hiNKHPZLe
v/2PHGsZVBfmqoQyTwoG1Qb/R9ZK7Mpx/KaEcqQfWI8T/yOfGra4LtKsjIpm
tOlEgrbIeNnE1VWKKio+tzKvaL1FzpetesGoq4bet2QOacvvYoLAd3KLGvr4
hq7o0uA/8n/cLuYnx9RR9ZUG6wzZf2SO+CN3VeQ0Ue2wj+47mn/kvJhtYlOj
Jqo/KUGs+bJJ/jrakujkhKFm6TC6n/c3ycrZF/P/vsZRz4xBkVD/BvlXwr2q
wHxA41fa6dLv/iV/TbqcvvFWG3GzRN2LtvhL/iTg/WGDQwfpvz654S/3l3zj
VtLdUh8dlDfZ+OfsyDr5U3u+Z6iOLvJ2rOnZi6+T1YvzhgxW9FDmngdG/7jW
yX9r/9ugcTyO+jOgYXJ2jfy5wbLx3ZfjSONHVXlNyhr5z7fAFr4afURjW/bS
779Vcsvir8f/ig2Q0vbNw859q2QvYclUK6WTyClF+Zl5/ip5qDzm42LpSdQ8
XBwqf36VHPrpX/tSnSF6bJl/7VflCtmHf/oqadsYCZimY6f9l8n8w+LmP5dP
I9NFu1LcfJlcxXarPVTfFD2M4SfJyCyT5YUyID7VFE22J4swfF0id0oYHdpz
ygwVnoxnqTq6RO5Tvu/5/rM5Gp0+E/SaY4ncGriPQ03oDCKEc+7EzyyS/X5m
O5s8PINuNj5e8nq+SL4X8R63MLJAuG7koMS/BXIWrfevc8tnkce4gRl3zwKZ
pevPH8mLlig9kKmN9s0C+eZMRnhlpyWiqw6mjFgvkMvM16v1P1ihxDs0pyRv
zJNLRclpb2PPoRKPP9NUK3/IXEkbKLPYFrkOqAqLpfwhK93G80ZF7RA/BJ47
qfeH/PPGXq+P3nYodD9P67OEGfKIu1GhDcdFZF1wPF8KmyaP0hygWrK3R/u4
n/46NTFFZuI3ZLUut0c1d0aO3IieIj+pKP6oyHEJyRjdeEQemyTfcC4tMGm6
hLZn0q+ZB/8mh19aYqw77oiKzeZe+cn/JveGcdYbvXFEzhXqo6kDE+SvrjRb
XmxOqDO802RKaoJcOB54Ive7E0qX3Cbd7Rgn33hwrs3xiQvSc7ZaeXXwB9nG
RLPFxPgq2mzPlGn7PEYO5lFpt2u/igpVFhyWXMfIt0ewQjcTN3SQPqRPs2qU
/Mp3QijB2h31nrjsllEzQlYNJPSvaHsg7BDVyCzXCDkqSJjZKNIDZU/GGau5
fCOrC00GfurzQL4htfJtrF/Jzhmv0b8rnoi3jn9p7cwgmZpWVBlle6Gg2BL7
YzkDZDW3U5TadS80d8moJ2LzC9lViBMPMPBGFJrb7wVe9JNrNrKWXi17Iwfo
v2kw2UNWzl39T/jMDXTW59D60dVWchL/PoKSpS/CU7MGxdJayCo+flq0Vb5I
pI5UyX6ymSx8lTNZXdgPLREM7v9OayD7JDSHzSz7oaiCWyxPDavJ+w90jvdk
30b746/dy4kuIO9blVM9bnEPvVZIYzI/mks2YD5L495zD+m1dz7dmcggazVc
/cInGYD+MjuY5Ps/ITcTTntefx2A5A8euLAmmoDqSqdlr5feRy/O1rh3WFeg
JZ+T6e+3AlE305vcjT2fkKrjWFjciYeI5sKJpcdnKShF9sw1j/iHSImNJFtJ
XYNoLoU6cqkEocTrVBlsFo0o0Fi0zuFeMHqbeqrB5l4XEuOZPiKqE4bwCCaL
35LdSP7c2bOpL8NQs0/NuGdvN9IMH+VWpgpH4yaqNCGSvahP6UtZLSUccdPy
Y297+lHKCp5XeCoS3XaeK6aT+IqMPQU9OrKjkX78NTqehq/ILIvjRC9DDOJu
WDgr5/QNyY4lUdo0Y1Cx2PKWReYI0rFnN7qSE4NWl24Lm8eMosjPT1WuBj9G
MsUBblmsP1GyfzfJ9sJTxGHwOU7e5idSaK5m2J/8FG2OUVM+vvmJ/NUeHT83
9BQ1sgcS2g3G0buDmz2tlrHIwTOodC30F3r6PDhN7vwz9JwYTq1PN4mEvnwT
+vQwHj1obJbqNp9EnU0veLJa45GLHYu5TeYkKtS1PqXKlYBUYiKzPbSn0IzR
5y27nATUPf/oZOL9aTR27ebSWH8iYi58+mz6vz9ooojgY3UmGVXGtcfq/VtA
ir77FIbn0hBDO0OIk9gi2l7kCDITeolM6Y75BZ9eRCEhI1LI4iWa9H53vv7V
ImLW96b1Ir9EnKcTxPTMl9CfczZBJvHpyI3Fvkw3fxldvH3sDn4+E/EFrA7r
2K6h2Qrx7hbtHHS5VK7dIXwN9Zy4mqUXnIPezzlTHn5YQ2/pSZ2aTTnI4PxQ
Zi3LOkpqeuz+3CQX3dQgu+mUrSN73mMTQo6vUcdK6I42+wYSu5Wib5mVhwIu
8wpr1/xDur7pGnWUIpTseTw4aOYfmnqA0mcnilCpn9dUA8cWmmc8UXxi71s0
F9ZYaOiwhcL8KwSTrd+ic6+va1rQ/YdOW5hiWetvkcpM65nLx7fRDZ+1WZ6j
79DNEry2wZEKDD5XjLT/+oCk1ebXZqdoYDzu9Hf7kgqkfbjf4scAA2yMmIsy
0tUifxmh+JNzDHBOECTj+GvRe8z9y3taRtDqKeY+qFGLROzoLUPkGIFtZNB/
1b0W7clSsZJ5yAjURuxMDAO1qF4u/txNeSaIYDz1mfFVHTqhZWnHHMwM9jf5
Y5KUGtADs8w07+fMsE/wfNBjwwZU7rAw+rWIGay4zga6OjQgqZDQi4XDzHCg
4K8t5WkDYm4tszcnsUCXT+ahPwsNqPXMIcfUryxgrFb/pjGzEZ26PHRZQXEv
OCb9kR2ca0IL9i9+yBzfCy88RII+UTWjGBuHc+Ln9kLB0VdHbhOaUeepOUPe
wL2gEVz7wFe5GZmq0BDpe/ZChuLwWT+/ZmROK7U26LUPwvr+i0IbzWhla869
N3gfaPmYllxhbEHP1t79bk/aB4Wiv45ePtCC+qewwZrqffBosYn2i1ILOtt5
ujKfsB8I3M34dbcWZJ3i9+B+8X6oy+21c+9rQZtx+L/b9fuh5dXIx7CxFvQ8
hvb6zaH9kJSa4OM524LmPtcXK1OzgX/YJkPWnlYk98EkU0qSDehvbbI8I7ai
bdK7UXFFNthUOk1gPdqK2gu4johibBA61e9ipNuKruUMPeM/zQY/PDwIclat
qOi5QwinHxssBhTP291tRQEHG2rYA9kg4OFeBpGQVmTyTJJqfxQbhORZZhdG
t6LFR3O+TC/Z4P1nrSL+tFZUzXL6A/0bNjjJ3F1Km9OKnoS+W6T9wAZ87Cr3
CwtbkcIDX9ftRjbgPxzy8vynVkSzM5T9r5sN1GbLX9jWtaLu29jPv1/ZYF+i
eYFEayvyukFjs7zABmIWZKv9g61Ia8khYWGTDVwDHHNkvrciwrWG3tk97FDX
wneF7VcreucSaTR5kB1cbiiQpRZakbXAmWOVwuzw41ORZ/tqK6IaOKIcI8cO
IUeZf8n+a0XZ0RMSDurskMv3bUmfqg0ZHi/kVdNhhyctb27y07WhpW0fNtZT
7CAaOmL0lqkNJZTAnlErdpA/VHd2e28bGhftngm5xg4vT98Ob+JqQ+Hfkr6f
u8UOnOjO7eOH2hDx2aUe+SB2WBZLkg/gbUP9hjINtDHswGVZGe3N34b896yW
f0liBz23qmBBoTYkVFlV8CaLHSZOOFOHi7ShRu/g9HtF7PBw5/pcnlgbcpc+
FWdWwQ5Hk5/i4RJtiPPngXDxenaYGbMfF5RqQ+VJo3f+dbKD4MSNXm/pNmRn
muvZMcwOFUlmdAEybYie2csxY4IdiMjnmp5sG8r7rGHls8gOoeUmext2sakf
rdHJLXbo/6YzTC3Xhv4SW4GfgQAe0flf1nb51MlYpWV2AiSODNJk72KdtPMS
DbwE6N/Za7t/F0+fFeN9Lk6AHlLggsJuvJj98/uvKezy4c5VbLv5qDSU0mpj
BOgr+NaWI9mGvt4NWOfWJ4CM+5b0P/E29EDlxMy0KQHmDNt/MuzqlZhj//7p
PAHml0xoO4TbUHvWUPcTFwLceHg9yUSwDd04n1Hv5E2Aqp88FZF8bYiX62q5
xl0C4MPcfoGH21B1q1LBvjACdBGlp5UOtiGXh/+9/PGUANUvmcRecrahfZr1
z0pSCfCl4bReI1sber/8KCw8lwDXfkc7vWZtQ9Zvzt658J4An7KPZh5nbEPZ
PFMO9M0EiFQ4uf5uuxUZdr+1HOolgKOz1OnAjVa0FHbLsOA7Afy/up7et9KK
8A0WJYtVAogKDv04O9mK+r/I0WYLcAD1w1WaT22tyD96fc1PmgPi3A9qXqtv
RULHKdNGKhxA11EU8m23PtxLTnevnuSAwKtG8ksFrYj+2fWXuj4cMEN4wEkT
2YryDLFnhx5wgEBarUT6g1Zkuoc+bDaSA9jOiRCp/VpRqne8x7N0DrjZQyf1
n0MrUjUtR7/aOKAh+X32inorSubyDQwe2I3/yHOtSW63HgeVG8R/ckDWtdg2
e+FW1Gr71tj1LwdgacnHR1lakb1bzvl5IU64nLCjxDHUgh6Fxt3e8OGEaRoX
2swrLWjlpDk56QEnODY1EwZtWpDVfgKtZhQnoMj9Yl+MWpBIXFT43XRO4FUq
npCXb0EfMx4m0rZxQvMDzn8X5pvR+Cev0r1CXDBRR/2GzakZGTwg/iuQ4YLD
4n9FGcybd9/9OdxElQuebMw6tR1rRrdaL9c/MeQCJxZ+9hbeZsQ2ZNd3wIcL
zLirDyR0NqGjq8bLgq1csCdC6uK4fBN6Ii0tr3KTG/4o+cY2dTYgmUui+wUC
uOEt/5v5oxUNqC6Jf54pnBsKueIvPMlqQH+ZOAu/pXDDEWK12qxfA7owuSUX
VMcNJfuOKzoL7r4/We1yvZwH4FdqY0DHlXpUzecl5/XuAFRFESxjFmvRIvtH
2YKFg8ByUKQtZPAzsnt4qM7930F4mtEdYvnpM+pc87ORpz8E7RJjLJIZn1HB
sEZE0eFDwNiOebRc/YyuZlVOFusdAsf4oLvCVJ/RpBolozT5EMR36idFilPQ
iG3Doc/6PKAVF8/+628lMu4Wf3vfjAfmghtF9WsrUZVOqL7WBR4Qlja42BBd
iZIlT/jUePMAz70tqyPilchqubm3LpUHLGxqJTTPVqDe4Pbo5hUeCAsPjR+v
+oia8/voetMOw9JrOtNLuSXIPdZL/dvrw1AMQXUN/iWI/fZ+t4n3h6G/8pak
hUkJstQ/0fu38TDclPE2Wlr/gCZ+VKYfWTwM+7Pjriqc+IBoDmYi52O8QL2j
7s6/8g6pP/Dy2xzjBdo83q4Kt7foq8v+fNo/vLCe235sS+8tCjiVN8q6xgu1
rA0Z1wTeonreieP8zEdggeA6Pd9ThMxLrbh1FI6Anf3ggjVWhDz+wLuoB0cg
7E6O5ZJiAcqx2D8rIMwHi19f1i6t5iIhX8IAlRwf3HFg6dEuykXPE7lqRtX4
4Jtn2VPClVz06OvhxDRjPnD6tGe/5I8c5G0voStwiw9et9ldUut/hXD3Yyn8
XXyQGKZm1dSXhcqidUJ3hvlgbthIayY+C5HeHvf+PsEHnT/jZkOts5DIitGJ
F1t88KTwWIbKWCZiumW9yifBD9G3yhLNVzJQb5C3Ed89fmCPfu9sTUpHxq9u
qm2H8cPpao7KA/9eooZGP+GRWH5gfcRKY1j3EpWzBGykvOaHHu3KwQPnXqIX
jyOzjvTzA6oyDiBFpqEP7d13H3ELgKG8Y+xBxlQUMDTTH+UmAGPzSUw7UQmI
d9H5+riXAMz+1Lb8jSegjwzj7Ed9d3mGjrK4hXi0pPTVcPKBAIwe2TmhZxGP
LkW3VmslCIAZ08/AJqk4pKeTX7BeLQD8L61WL64/RT+sJQ2NGwUg+VyDlNL7
p+ieZ9ZUZpsA5Ex3SVd4PkVlqSkipgMCUJPA0/dj7gmS3IhKypsVgNes5jd8
Fh8j1gL34IsHBaHY86VZLncMyqmdFi47IghcMutvPSujke6w0+d9woIwcjrv
d49hNLrLaLtVISsIKediBSw9H6F5+1Ne3NqC4On+5uvhpkjUfYB4ocVNEH6Q
goY834Yhd7m8f4LegnBUTudbmlkYYtaVSPT1FYQrBCWbP2uhSNtLoFc0UBBK
OG4e7YBQ9L6VzSAgQRDKTamq7o8Fo/j7i8rKNYIw/zrUIdT84W59RQgSGwVB
S1dQKJT1IdojLLZXuk0QcBarLxfqApFHrfW4wBdB2KM3VBKmHogMGGqfsM4I
gq48U9hL6QdoOzJu/idBCOSqCZLHlAPQ+2/E4ZEDQvDKbUk+d/keuiLXUj/I
KwRTIgwMOnfvoYGOnZQOMSEIFNJ/3RB/F70lXDas0BCCczyeS1nD/sgh4Wju
E3sh2DugZVCf4Yd4pvpio5yF4MhmdvMTLT/Upe4REHpVCAbsmpxSfuz+l4cz
z969uRvvFTOvnZgvOsC3j941XGi3n3+Qr1V5EzVnjNofKxaCD4EPxer5rqOA
lVvGmqVCoC0q7/pfhzdS1eXSUK3czcdWMe/YA2+UOXGCXbZeCKR3dGN/TXmh
O5LvyAeHhCDlSfayQZ0nIhYG8S5QC0P1XfE6dfNryPRIzyULBmFItGZnI7S4
I+8IgTeVrMLQnDxZt6ntjkqcK9TDDgjDWWV2/OdRN3RUYNFCSFYYypmIB220
ryCbR3hqqIIwSCq476VtdkV3tyJ+zakKQ5ju11shpq6IMiB2vUJLGEa5rM+w
Xb6M9B7bPDa3FAa86oz+rTfOyHknd6D8vDBcdiINOYAzCnVb5xe8JAyKaDPw
v34n1HLiScGsmzBU7aTdFmJyQiY0jS3BgcIQsl0Z/SLAAZ3zVqT/WCAM6Kqz
QVnpReQ/FmDE/14Y9Ez3f91wuIhST7XHBn0UBparrCrPOC6iUenLwqa1wmAy
mM9Qf90OOY2nwsygMHRshn06GHUBhZj+CTn9XRiMwwMliFvnUQ5FvaN0XBiO
6NwbKnI7j2aSe88/nBeGzuGcweazNsjjDPPtI3QiEKnvxe1x3Bo9qTlbHcgs
ApNVcd+/N1qhd6Qspun9IqDvTNy+bmiF1vZCQgmPCGhwx3HMW1mi2/U3Ppwi
igD7pm6lXpQFClYdm79/TgT4LAVdFo3NUPV3w6BIOxFYOKQzf23VFP0XUsYT
7ygC9v0bFKcUU3R9IFo375oIKJydL3i1eBpd9MOf9weKQGrpD9Gfr01QsuBr
4lioCPyZPbYTbWOCBpq46meiROCacmh8xH4TZMwzu0CVIAI3Ui90lCwZI82K
53rSeSJAe76ErbDUEPleYviq/FYEhqnFv/2WM0TvWLw9oUQE3ps0VXrlnERS
NgbJZygi0KhGI3Mu3QAd+O/v4r1eEej4WKbwsEgfLeEWKb1bIrB+WpN3S04X
yf3+rPCdWhTODEcJOzbooMvRso1T9KIwFaTjlXpRB41+37O8zSYK+c4qOw7P
tVFbwDt9SVFRUK1pHPAX1kKMkvwjilKiYFPc6ZbedAzpdIV74/Ki4PjFcNbO
8xgqF7RPNVMXhQWmUx8f1QHKqWZbuWMkCrkOXPEbOzgad/UPCzUVBeJxtbce
Djji55jke3pWFKKxnjMlLRiKu0Q+kXNRFEyoqpvvpmuih3vcX3TfEAUXj3L1
xmsayFavxUA8VRT4hpbURu6poFvXSaEHM0SBs9Thj+0+FRSXHl/HlCMK270e
VMupyqh1+xL8eSsKUuM/A6TqlZBa6Zby2zpRON67ZbIkrYjMftl7pzeLwqaB
3WP2ZgXkztFU9LRDFCypDrbtXFZAmdeeSd8cFIUkA1YdqUISYpOQEzw6Kwo0
kkUj40ZEJG0Re0FmSRTkzhsUnF6WR3oPN58fWReFUZOpp9TG8sh/tJ6biloM
lOUOmKWzyqHJBFvWOk4x+NcQlOeVL40+Mz1eN9YUA7HzdmKGXuLoq+q6EhwT
A7+dDg6jNTH01/G8F0lPDHYqF6aL/MWQXLXkLIeJGBR6uXnfjBFFSbeqfwxc
EgMdkhJLf7cw+pAjIdDsIgZxxznkml2EUWf/o/MVbmLQpzhV2kEljOgVzw2k
+IjBjRkMplSEkNfMcpt9hBgIm/GDRbkAijpkzWIeIwYvl7PSem0FUM5xir7u
MzH4E9JZzssggEYyImvEX4jBubSV2a4PfMjARvTjn2IxePvoJ5uQLC8SbrPI
vDkkBrX4+cd7Cw+g1wc9sJ7vYjDLz3aEQfAAIjqE9cv/EoMwgw4L/jhupPmv
gnFqXgyiOy6jK2FcyFxS0O0cnTjs54nUqHrCgYaua9CXMYuD9iSt09phDmRH
MXvBySYOO4oQ0/uKgK6eDe5q4xGH+18ldPUb2NHDoBllIIqD7saoeZwwG2Lu
2tORrCwO9k1O7v8F7EcxvHwuGxriYJvxe1SPvA8lvzNJKtYVh5dedWbj+nvR
+7EP2yLnxKEox/NYfRQz0pDtiL9vJw6zM6VrfZNMiOI7SRxxFAcj8rfh18eZ
UOv+w5fiPcRBZtbZz5SNEY1jAQ1MweJQm0rd7dVCh1zDEu2cIsSBU6Vj+YEW
HVroLd6ojhGH5irl1k+Ve9DWlV/S/s/FofTC9FfvclrEmWQQM1ckDikkJbXt
AWqU9OuS5MkScci9ekwv1pkaCZDuVL+qEIcZn2ZSz18qJNNYuGJXLw5iJrPA
JkyFdNY4rXqGxWE0KEBvQfI/vPmY3JL8mDgExHu8CnHfwk2ijkdEToiDi+TF
E09K/+E2IreqdBfFIU/UMjTZYhO/bvpdsIxeAgY7+6lH69bxzZS/5ZysEtDt
wVjqIr2OB0yxm3uyS4BvURlnTuwaHhmgEyzFKwEynDYBq56reGZB7nQySQKI
LwvTH51ZxnWUxrpSVCRg+HA+18LIEj7+8eDH1KMSoOPmn0V7ZQkXqQsJSdOV
ANE/Gn70EYt45rCjSKaVBBj76e0d65rHdS6msGRdkADJ9ZXiPNZ5fHyidynr
kgQcSZx4TmU4h4ssaX9+5SYBwokiF799+YNnMQpdeHNfArTxHxEtgtO43iMr
3bxgCejrOO6rcncKn+B4LJMfIQFWK46P3UcmcTF+qn8FzyRAL0Pj3mLubzxb
eSS+OFcC1i1Ckhiv/ML1KrjuvSuQAOmcowfTfo7jE2Dk9P6dBFAq/+5xsh3H
xQwrlUqqJIC6d9Zc2e4nnm2f1PWxSwIsVW947Dwcw/Umu8rK+yUghEXATJRr
DJ9wY0qrGJYAW9v848uvRnExP1/3ql8SsHPA7fyz19/x7GgLls8bEvDp1lGq
tKSvuB7Xo6XP27t6WvZYqP8YxieS6garaSXh2uDTX0huGBfLVsqp3SsJWR7T
RnI9g3h2JUG3UVASfDKvR48ZfcH1tAxkmsQk4YiiHr1CST8+0XCfo1laEvrK
J2KIQv24WM/CWIuyJFyp+ksZ29OHZ0+13+04IQkn7OK1epa6cb1r9E6dxpIQ
fUfj9amb3fjECmbUZSYJ6k+rHgxudeFiVPmHe85Lwr18KmgjdOGvuCPK+j0l
gWgZGvKS0o4Xf7zxT8tHEtYDJwPrfrbhVTZ2eKG/JOiFXV3oY23De9KVa0NC
JKFYkSFcyKMF35Eb7VBLkYRj7qX3XH0acebuZkJWuiTYr0pvTdc14Fw3Ppxh
z5EE0T2CH48easClK8KHp4olgafye0ZHWx1+9rjy76TGXb1pjIY+V2pw+2l+
KYZ2SUgMvaAm9a0ad4tidvPukYSEzMc/akyr8cCe70snRyThavanbu0Tn/FC
2/DtrWVJkLhWOB3y+RNeTnPj2OUNSXh6tnN85lsVXpdl+7BvWxKovm+9TqWq
wodnlJgLmKTAaCCZ87hlBc7g+53Lll8KbsrlzWkYluGEw82WLSJS4DWhy54V
V4of+fT+uaqUFFgMyx4XnSjBFfeEC7IpS0FDfOyLb08/4LYxSrKfDaTg7+1D
LHFi73BXRX4PWRMp2PcXsyXEFeM3+pneJZ6RAjuOuT9ZTMV4BO93NS87KRDa
CJVP3yrCS3PCdIRvSsFaCv1ber4CvPrk9ZDo21Lgk/vfhRi1fLxt7kLzvwAp
uHM3El5b5eE/lZRMeiOk4AG/CP1AwWt8/+eRc0EvpUBFYy79QtornMehKXUx
WwpSHSiqmdPZuCjD+7HzeVLwTEYAl9LIxo8ahTmrlO7Oz64YuTSZiTsPKnr/
bpWCsS6/J2V30nFTmkMXNLqlIJFLdqV84SWuKb2tH/VFCl5YiHM3Or/ECXca
+RR/SMGO60TB44tpeKXA+ea761JA6bXInaROwV+d0PrQtSUFZc0lHcVCyfgT
L/E0ERppsLxxzmX5xHPcuXbxRjOrNLw5VOYp+CYRJ7gEC3ILSUPuC7XmG+/i
8K2YK6yXxaVB6tjcXXnaOPz3R5P1Chlp6OdtSWCzfIZXshxuu6gqDfFvOSc+
sMXir5Soyt5rSsPhYDsaxetP8Sfnf6UzaEnDiw9f9U98fYI7Fxb65htKg23a
tkvVx8e46UDsJSpTadgTZRw4LPcY16S+ZWx2VhpijiZiHDkxOMFMR2TjojQM
qdfmFBtG45VrAx06PtLQ0n242C41An/F/6k83l8aHoxQ8lhqw/En+hlZ0/el
YS6kPEltIQx3TnK7HRMpDQZidsXW50Jx0xpTp5+PpeGLPfeJlcQQXPOP6mmV
eGnI+UWdbDkSjBNwGvGvL6XBK0mo74tPEL7l9Jtd/pU0+G1RetJaH+K/o1u3
7uft5j/aUxgj9hCvHIvrFi+VBsObnlZGUw9w5yDpu96t0nBm9GiscXYAblrA
drm+SxpOsaYOWgsE4JpfVs0OfZEGUz4Gy0XNezhBkiJJHpOGFUf1f98N7+Bb
p7M4Cb+lQeESkxqfnT/++1b4jsMfaVjKzV95dus2Xtlq3se8Lg03aWsZrGv9
8Fer6pTzW9JgdnVeCV/2xZ/w8b8popYBEs/zWxESvrizx1SABasMVC6HN6Vl
3cQJnHdl0gVlQFueJqtq3Bs/4HPfMVFMBspHmszeGXrjvEMPU2OkZYBtUMZ0
70cvXDQtgu2esgz843vX65nqiavJJK6cOyEDSl4jgSGkazgWnSxrZiwDjPl/
FdWPueNaSy+cDMxkoL2AmmPmrBt+six7QO28DDz724CFJF7BL+i8r+TylAHq
/JspXi4u+KVXpausN2WgQz2ef/a1M+7CXCG357YMMJtR9mwsOeGenZ/Tlh7K
QE2AwnmRp474TcW6wakwGXjxlw9bm3bAb8U1EsYeycDPg90Gn4474A9tOh52
JMhA7+1U2Zf7L+Gh5O6q+hQZaLJ+++zmLXs8Sqh/rSpdBg7dsNIpnbqIx01+
dcnLk4GUHpmhjV47PPf6tGEYRQbeCN+Ktis5jxd8mQ0KqJMB/FGTG0urDV6s
sfjJp1kGoPqTesnkObyS6i/RqXd3/QqqA7iKNU659O/y+UEZuPYKWy11ssLr
6rfTzUdkgC4o/fiVFEu8PZKOS3tSBqLUnlXU857Fe+YZjTVmZUCdWHec29EC
HzBlDSEtyUBW3iTLXPEZfOwgxwb/lgwkTEheenLBHF/JFPi2tV8WNrXP+3st
nsY3GES4VzhlISFbyIt88TS+7Sp+auaQLBhvJ5693G+CM5DkPg8Ky0LnkxbF
jIRTOGssabNTQhYO+szLpScZ42zrSoqNsrKQHjTiZZtphPNUHc0qUZWF4Wee
gTLtJ3H+3ZY1X1MW6Dk0dVtnDXCRQK0DWcdkoWqKT9iA0wCXPXEi7OlJWXjp
uanLfkMfhz4LNw9bWWC/qDt4I0AXLzqzl6bHYZc3EPcWqNHBBfpr4pRdZcFp
driGj1UH3+knUjavy0K/7CkXvSIt3P3sb/Pzt2TBOeBwGQuLFj7yJWWKfE8W
LnCtpthcOYZ/GmDmCAqXhWRDqtmpo4DLWX1+9TtaFqxV5RKSzyI8ZdBH0+CZ
LHSFNsryHsNx/6Fxx/1psnCVSs3lP3lN/OjXT2WJH2Th5pU76jQ31PDXNjeM
tsploeKZap9EkirO8036xwXKrv7olkFyvQq++S2BRaRFFuxffVrSVVbGXS+c
SgvulIXDKaaXqm4q4YMjdMpTfbKQOyPS/+GTIl723etCwagsHCXELhpfVMAl
7CSX2SZk4fjxO4+CK0h4wuj3EO8ZWbB58nHz6mES7jNm+FZtTRaEW3rdWL/I
4yo/xfbUsMjBCJF48L9oaTz70rcEUXY5CDp0q9X1mRTONf5UNpRbDiQvJ9Tc
z5DEV8apzhoJyoHSoJ3ywwFx3MGxdKZQTA4Oh/HS/9gWw3t/uQUQZOTALDPm
RZuMGP5uYij3i4ocsCq+CzmZKoILOT/GNTTlwPONSN3FMWH8ye/jPcnH5IBm
ZCd4r7Qw7jX5fuuioRwkl3bIaHcJ4sTpR6f+XJSDVrpa49J6PjzNVXfc2FkO
xgsPxoe9PoKzzfzzfXtVDmCTQ9EygRefn3FJv+kjB+F3PRljYnjwC1f5VQf9
5cDraYWyWdIhvP1PX8vRB3LAFT94rT7vIF4wq7VKFSUH+W/4XB5Nc+N87hth
l57IwSCL20FTLm48aq6Qrz5eDnRYK2IyjnPhV+d59SPS5SDVxTT+92cOXHpx
LYmrTA4i7/X9VKBnx9+/abnDWyUH1Cj3DK0nG447pdkJV8uBerz7x+TP+3HT
4RNipFY5mCvy/Gqbshf/+oyPSa1LDpDRnOh8AivuaLI8g/fLwc6h2SHVFBbc
ty75reGoHMQzryX3fmLCaQI8Y81+yUGLseSvlGFGPFJDz8d6Wg7+E02cYaZi
xF8Uzmu6rOzm33BEtfsCPV6fqNUYyCgPEpJCFk/caHET8wNvwvfKQ+fpd3t/
U2jwoX1/oh4T5GEu6jwrFw8NPhv4zOwFrzx8CYyfUvtGhd/EXVWyBeXh14f0
D516VDjVBn4oX0we4tQXuFiu7GCc7pMj5UR5CJcreaOk/R+WKlH1+bOyPGTH
09w9hW1hEj8fZzZqyIPpuiudNfzDjloede3XkQdqGWl/NrsNzF7r0eqipTyo
0Gef099exf5s2Q/8PS8PTDaHlznUVrGbpaoVO/bysK+POqLQdwULkxkL2Osm
D/orOevue5cxwu8Plzi95GEt6Gmy8MUlLPlluN5hH3mQil2paSpfxIq4lVgl
78sDFtqXzn9vAdPoYpyXD5aHNsnhneHueawm4luXSoQ8nDrfzd//dg7rpwqJ
13kmDz8/i+jdi/qD/Tc9KGSXKw9H55gzo4onseCsAjrnAnlwDc5XmOz8jbHZ
BU66vZOHaintTYH1CUykT6bgdpU8hEySfY9Y/8IKoqkfP6iWh4hQ6+kLceOY
qkG/d1iDPDi3xv7yG/yJGZDvqcd3yYMVaZj+lPcPrNfPnDe1Xx64zaJs4pvG
sAtKkjuZw/LAm9Fxq090DPPM7a4t/iUPLNzvLzWMfMcSnoqatG/IA84Yvb36
YBij6V0ZqtiWB63NVOkjYUOYCvOP4l5qImAzQ4lz8YPYC4O3WDU9EZRVB6yc
2r9gvdMHadWZiCDbOfXlzmo/xhgR0FjIQgTV340NgiL9mFfLKbMUNiIcnvSP
Zo7vxbKvlB7k5CCCWOONqO6hHmyYhX8knIsIPm90xWRFezAdwzkXXx4iePY2
xZW0dmEH2iLvmokQwTB1K+NxdTtm6Lai3SxGBDodh8qIV21YwF4bpmOSRBBK
nAC/uFZs2kg6Vk6OCOqiJo97YpoxvrknVllEIvy5UXEw6XkTZvZok49XkQhl
d9XMGAobscr2plwmNSIUb+SIvpqrxxbdSdcCNIiQZ9rxTp+nHhPbn6i0rkkE
3wtSpe5GdVj0KRfy+DEiCMeBIDTVYPad9H3kk0TgjkzQ02D7jMV7uCepGBMh
M1j5KdGTgrWy9dvmmxDB9ebp0IxCMqZ8Oms66QwRnDsvdCS4VmGui6xF7JZE
iKCXq444W4mlPr5+I9SaCHE3PtqaG1dgjN3aVDdtiZDaTp/KZPkR0/R6U/fn
IhEyFIvFT7mWYZ4EjohLDrt+0r37dzioFBsy/cF1+jIRpL5OdR/u+YDl9wRI
y3gToU179OpKYzH2w3tyIf3Grj/lGX/TDhRj3JwmJYd8ibCP+uz4+6tvsQBz
/mMMd4iQO8F1TFayCHu/Ekx/997ufpwgZRwXKMSmYudaVu4T4V3MuU8nN/Ix
074qix/BRFCkdp9ianmDhdwQ5bUKI4LJC24OuprXWCVX1FhHBBGc+I7KJ9bm
YqIWNlerYohAKyzUSPr5Cvvbv3k/IYkIh6YEw04FZWI/6DRXdVKIMJenQN9S
lIG1Kt1xWXxBhI5q05PvxtOxtCc7xgZZu368L8m46/ASC/8M1WuviBDLA9U1
hWnY9YX7yhmvibDV5vxQnSYNO2G8h3erkAhrWhYryj4pmNId3eic4l09OWtd
29rJGF9eMM2ZD0TwOtt2h+XIc2yJiWkqv3zXT7dsTualBCypbm+JbR0RhryZ
t40OP8MerhhLsjYS4alo7UoNFou5C8cklzUT4Y7CkVnBy08x7fuEQPZOIhxY
IJ5UGHyMyRWZrVV1E0EkKsb56JHH2MHvsZdd+4jAmPz47aBLDPZH84BJzRAR
kgYGF09KP8L6r1jWXPtGhMtmHwqD/0RilKREFd5RImQ1vh/JKY/AYv8ePnLj
FxF6BApzkm+HYdh7gWmxhd36Sld4KhwYtHtfXjzfs7TL37nnfib1IUYgZHTe
WyUC702rT0PVgdjENdHSgU0i2O0XYHESe4B1pjpJBf1HBJlMb5syh/tYedur
FBIVCXom0gLXXgdgj6SlHobTkcDPVbt58vldzNf6yroKIwlKWvVpVczvYPZh
ea4/mUnwc3VqdfWQP6b6W+60JhsJqKmMH+W2+GGj6Yp8czwkkP/CzExffgNr
7rr+OOkICQ5dmsmd6LiOvacq2XNcYHd9f9NU73lvbPfbPvNClAQJPe8xOgMv
zCvK74KhBAluTZmzGT30xGwqy7v+SpFAMBOpN9R7YCQerOw0kQRnLgfco653
x3hP3JXeViBBV2SeMPJ1w+h9yamvlUmgcyr58wW1q9hQ37Eg2qMkeJj0vZlu
9DL24LGe6QddEhi96Zfx/eSI+X2L+6OoT4KRfIOn70cdMA/J38HFBiRIVq/8
l8LigNl+DqkoPEUCbUHeA2K37DGLvQNn5ExJ4Okp1yVcdREztpJYyDPf1duD
20UyXMQ0FxtFXluRQMnxZPZfe1tMETtElrAhwd83U1bLAhcwqbDLVq8ukOC5
6R7J5zM22EFB5keZl3b97SL5U2dZY6smJ9dT3UiQVfi3IPa5BfYn+fnjIx4k
OG9m5APFZ7DxyRnpZK9dvd1kglS3OdYdEGmX6EOCs9ZlLgYyZlhT69fNA7dI
cOXhnfgeR1OMclD2WZw/CRxviQF6dRorKGprenqfBPxivhLBYIJlbR1xIDwk
gQ3rWkui/CksWd99OyaYBJ1s05TEGSMsYnSf4qMIEhhHCcUPh53EXNhMkkOf
keCc+lXG36ePY7Y2aSoMCSQYTH9SevGCHmaRs9AZlESCFtVHLS+u62I68Jgu
8AUJ2s9vnxut1MaORo69oE4ngVuCmInknBamMEDSCMgkwbKrmUm1uBYm6NHt
fieXBLN4fXR8MWAHK4WYtt6Q4F+Tn50yLWBsjN4ZtwpIoH9rRrv1A45tv+AY
8HlHgphP9xMbNTWxoQ7zY15Vu+dxaG+T/jdVrOtw1vACmQR3+BSXpMdUsEbn
1RvXqnf3O6Ri+cS8Mla68+z11QYSuO/Xp0+UUMIKTk7ozDSRoLKk1ZnOTBHL
jlf5frmVBIsnWVeEghWwWPkvHM5dJCD7nxJnpyNhEbfFC3717Or73a+oYULE
HjT46Dv0k0DB+OSvMF15zMP24J2LwySooJkuyv4ogxlFW02c+0UCgUZC8F0N
CWzzcqAc2yQJWtNWiCZC4li2Tv7N2mkS2Ln7SzzjFsOoNqkYZBdI0CswJGgq
JILl9UqdGlsiwZCQhX2dmjBmVWge/2yVBBdeDsy9tBLCih1yxLc3SSBl+bS+
sUwAs0Xd14r/I8H6vepijz/8GCvPVqkTlQKQsJ2PJb58mGPHKf0OOgX4/un9
TY/qwxjhtV9MIKMCFFmm+t24y4N9epgxoMqiAFZ3L+vSnjiEHdRYd0ljU4C7
SSbD8gwHsFpOwbfmHAog4kbxeL7BhXnOG2wwcivAuYtS7RJ/ObHmzNQwz8MK
wOUkcyjsAAfmc6+xS5RvF8/mdlmrEjAR66VDQwIKUHlT0OXkRXbszn6911pi
CnBqq5n0MGM/JjV9bWlNQgH8Ztv/jsntw/prEzXeSCtABI438bewYsRbs80c
JAWIy/XX01Jkxr6aH+BoVFSArTd5e8j/MWJh8sfO+asowOvsPPWT/QzYj/HY
mfGjCiCO1ZdzFdJh0eRPiom4ApydadcQL9iDaSZN3jY6pgBK18ep5sposWen
NFlL9BRgH9VaX8g8NaYl5WTuekIBfr2of2PLQ43N7YlJ5jNUgNsF872rxlSY
fvlPmZDTCiBAx1ur9eo/zZfXVKvmLRTggvWe5OCVTc1NkQgjSxsF6C9SkSm/
91fTfGjkG+WiArzcVrzsqL2mmR+t4C7prACx9DXTYRormvS6wduPryrApYs2
oQl2S5p2m4OPNj0V4M9wbq/z2wXNj4Wy/Jd8FGAv3GmxMJ3TJDjeL2zxV4D4
OJPiL6Ezmld5+pDSAwUo3HzDuLMzqVnXIdGZHKIAzJh4MEPxhCZfkL8dXZQC
GOzZyc9PHNf01ehccHuiABJDY/EixT80/0hqddyKV4Cseg/WQxxjmraH3ueH
JCvs3vdZIhzy3zW7GcUiY18qwL8L51cWfb9q6v2Nd32ZrQDFfM4Es+1BTZkv
t8UrihQgh5Xp1cyrPk2OEtvx3nIFUP4vB91k7NbcjNV+OVerAMHJNluX97Rr
jnqLX2DsUACduNOk838bNZOu2LU96lIA7Xr+R9YDDZrmlxI1uXoVYL6Yz1eo
rl6zwZTlsNCgAnzt5eUarq7VLCDNfzn6c/e8Fu08LIfPmrfnS05fW1cA1j2N
QxvNpZr6+Xdb0lkUIdmHWOhiW6RJk1WqIblPEdJ/vQ+nR4WalckLuYVsivD6
o95odGe+pnykfWgllyJcMHFgfCLyRpP7ip5uP78iaISVOTf5Z2v+lNhHZlJS
BEk5GYaK7lTNyEs6DwJVFCH/XnhO+tUUTZXUW7r/qe3OL/cyf8KdrBnO8btl
AVOEqtpzh6viEzWJ2+SBL8cVof58naIx9kzTv8dzKeucIlSv6v5pVonS5Lzb
J6oVqAghs2YsUn63NXV6kiNvdStC3+FPCR0VZzVppaM7Le4qgehX5MAezqi5
p15/oJJPGb6f6bPtm6s4ar/PyeJRqzJcceQoetXhcLSE0Nuj5KMCgdrGms8K
WY+etGbicuRWhXucQpJ2XiUacCq9lapGFTqZKidK9Sw0boTQ6Is5qEH86XbP
c/c21NNuv6sWoFGHs1opeYPDz9UljzS+C85XB9/lt73/lSior1Bnutw00gC+
tPPrtj/a1AhrfY/ARAOCJFO7pF+1qMlPM3xgNtOANNVvUTZxTWqu3VeoX1hq
AJNW0Ubm7zq13f4hqeGSBrTqfo9rYaGotWnXtBy8pQGG01mXrIhv1bKDfshV
ZGvAsfqzX7efPlWr9eM8E5SrAf34LDfjwSdqY256t0/laYDtYQnaD2UxarwW
rxt+vtWAPXVepTzRkWpPxLzsWKs0QNcG+8bf9VDtXgP1k/M9GjB3I/KRHudN
teQKxTLxfg0YiHc8EupwXa280HFkcUADJIep9WL7vNTW4pukgkc0wEDn/SVz
Ng+1qy6PawqmNGCV592MpI2zWrhNzZTvHw1oaM4wzn3sqPbKZHW/9rwG9Li9
cD0yfUnth5qVzZcVjd3+FHtyZ8NOjUo24sHL9d14J6kWHc7aqh0RrMq5sqkB
f3SLh1rnbNQ0uObblf/TgKGhCS+zD9ZqlkyCqzs7GpC+TC/u8MpS7X+robQf

     "]]}, 
   {RGBColor[0.922526, 0.385626, 0.209179], AbsoluteThickness[1.6], Opacity[
    1.], LineBox[CompressedData["
1:eJwUV3c8V+8XNyJJsley9/4s+97nyapQJOmbhGQ1bEqJbMpemdmKZCYj8vnY
I7LLysrKCtlRv8/vr/s6r+ec9znvc9733OcKWjkZ2VBRUFDgj1FQ/P9pIRo4
+O8fC8lD+IPgUdBT9K+inNTxHRbSXXjQGXDeG02/MPyMcYWFNLr4u+vwlA86
cV9G+uwwC0nUJXpT4+0z1Lx80E+1lIXU+MXh5WiMH/q3yefbudcspJcti7Hy
dP5o+pCE7MU0FpJ5nWhroJ8/+n3v6fD1UBZSbPokg5d3AGoGROU9LFlIF8+c
yaxPC0IPDXsCn5qwkPSP266ryAajaVaPRwP0WUhv3ky3X28IRseCuoNilVlI
xxKb7g5thaCmXR7jJUwspP88i6wdw16gB9/5sVW0LCQu/0KvaLUwNOVXR0j9
ITPJ/BTtFOd6GDrCwofrXmQm/dd4ebzRNgL970br8yUSM+nqiNTdPp1odO+e
8+RGJTPJatMBT1UejSY95SHsv2Mm8dB/vjTKH4N+y3CcOp7MTOo4LFVsoI5F
TeY5lERdmEmVpQkaWmtx6M4uKVzGjpm0Loe4hDjHoy9P3J/B3WImib5//uBo
Ox4dkiFGaFxkJi0qTyv00L9Ejd3sZi0EmUl1DcFW0DwJ3QpkVrXjZCYtNYuG
XDpMQuNf1kY5nmIm4X4yHOHSk9GBmtNq3vtMpKbeROmfqymoEUV1TEofEyn8
LWt7IvEVuslstZDVxkRKf+WndfpZOhorzIAUfGIivX/4y1dMMwPt07FcrCpg
InFXv2Xse5CJGkbQgSE/JtK9uKBCT8FslMda/zvNIybSrYrUHIGMbHRWNdpL
8QET6eT2+wgGgRzUc5GzOtGEiURaoiqmlslFMzTFMabSTKTtzji9AcfXqD3P
/Z4XAkwkR7W2T3/o3qDYjWKHWnayP33NLd43b9DWdMW3vBRMJPv0mIS3v/LR
8d9hOvUFp0nmTnFSYxWFqHMWawB//GnSu5UsxyyXd+gxg1Sir89p0ri0dqwy
rgiVfvtWWfPqadLxKHdWo5Zi9Illh1T7ISPpskrNsBFbGcrIeMVOcoGRtH5x
8FhZSBmaXTuc86KPkfRpRCZz/6gM7eBY5L30mpFE+WTQPvZ3OcrVTXu634CR
dFqp3vv3sQ/ouyeRejhVRlLX3b6c9zEfUCjBERovwkjy8Zef2hesRO0CRCmv
758iefk/oHO6VIVWqmj9Hss+RXrLoPfOvb8G1V34LI9EnCLte3lOjHp/RCfi
rz5If3SK9N/EqJCfbC1Ks241Z6l/ivTjkhXtdnIdavza79vcNgOpxfFM84O3
RHTx6gm281MMJMWrDwRvIyT0KWWMYX4nA6n9b81nnnwSmmOW2XEvg4F0U55e
3zOoAd1kIdb+usBAOpoXZXx1uwkNJunsGeIYSJkLqXtHk00ot+MXfPlZBhKj
n2q9y+1mFHZ8L3LfPElSezU7POrQgkY9O8zYTz1JMlmwrmovbkM/ap3M7Qg5
SaKnvkYVi7Sj8yd48pPdTpKO594qju5pR9F4pVIVvZOko/gfHu5HHehKvivp
8QE9SW3ctWXIvwvlcvRrvjhPTxoOr284L9uNauKi27n76Umf2JWkg8a60ZRP
Rb01BfQk83HeiArNHvRC/+LU/n/0pKiTqE66UB/qnrg726FFT+JiDOaVD+1D
M8xofyYr0JOe7MTbHf3qQ3fmhTdU6OhJLu0sD/xb+9G8P+aUT6pOkKScbZfD
ogdRKtEhwQP2E6S1nNnFW7nDqNzSD9FOyhOk4YbbXsu4EfRGyaZkyiodiePw
SDe+dQQtVWHCqrbQkbwIShOe26Oo+WU9jSfudKQwyutc9l7f0Respjq6lnSk
YoeahjeiE+iHYXtdHn06ktKpZs+IgQmU4U6w0UdhOpLlzEUHvbNTaO2jBquD
/uOkiAgM+2zqNDqv3mvbWX+cNDvaql9MMYOyUE3eS3l7nERHheFLs5tB74Uf
uqr6HyeN/Hjqy6j+A+XKUgp4gjlO4hF/7xRBMYe6dxblHETRkhh35/7LpfqJ
Cnr2H1d4SkvKK8UbPgr/iX4R3b1vY09LMlXDjnJzL6ESfhDfC2lJj05EHh5T
W0bHlAaa8zZoSCorDR+P5ayioXO7EmPfaUjeqlFTP7TWUHwcbwRTJw0p7J7H
t+NLa2jkms01r2waUuOizKoc/zqqkbc3Z3iVhsTXVl4WErqB/jI6qxsMaEjK
t/UUnBc20DQKjeJaaRrSMyVqN/TCJrpzM+yh2DEaEs7Cu6P09G+0gIXv+GHF
MdLKwLnz25VbKJOvpsQbjmOkko9xIV+c9tBPsvbh41THSDvH34WVb+yh98bC
15l/UZPQqFQaoYf7aLPi1+qnbdSk7ilX3EDwAfpo1f6ikSc1aX1jijjcfoiK
pEYUhVhTk7T3L1i6WB6hvRfKmT8ZUpPcf+wFHRwcoVK5f0bEJalJJxXAXzaV
f+iEaeS9oxEqUsby0NiTVQoQRvf+C7aViiQFNOi+aFMC5cpvWPtysh14j3sg
gxLEMgv+6X9B9kdcaVluUAGd9vdh+WpUpMjIbgqtaWpQRBh5d/UVJan2TPuP
dYPjoNgBkz0WQknqEnuqF9x3HJTmPU+840pJ2o9zViBdowPl7Kr+bucpScXP
uAeMbU+Ayu2U63EbFCQH0pNMj4KToEr2t/6ZcQrS+6Kc5KxzDKDaRk8jp5WC
ZP50uXpinAF8HPoj8z6VgtQr90itjZcR1H8woxrQpiD93vwYcXSbCRBXK3ZN
FShIpvkXMDK1TIAkemp1hoeCdCT/OEyQgxkESXuVzE3+IwZed//j18cMIpfV
TUXx/4gHKjyDDBasIOM+qSR3/IgYWlKVb/6dA2SPOadUlB0RwwxixwnXOUGu
nmBQc/AR0bb+uMP9AU6QL+1vOqtwRLz1aEj67AAXKF3WpBEJOiRm4c5WDa3z
gPKbW79wpodE4X2oNOJzBlR8zh3VlD8kqhg7fX55mhfUFNKU3hn5Q3SLdYt1
UTkLGu+3mebI/iFuEv9eoC/lB81jj7TfU/0h3i0/mMmUEgCtehIKTd8OiKtp
u7ndPgKgU/o5zQ+/A+I9TlGxHWlBMLCsWyr0dZ/I+uDqiH6KEJi9/4Um22eP
+FaoXrm+WxRwnIx4FmWyR7ypctHXmSAGLrzV238qt0dUtbN/spIuBt4ttq9c
n9gl0jptWpg/EgduNk0Dp9Bd4pVFpZB9VBLkHvO/9Id9l/hpiEu//YMk+JoD
2xZXd4jBDvR8r+SkgOrMp49Nr3aI5SGCHI/FpAGVRXXW46Nt4sSZjk/T8rIA
//fhGbuhbaLqpaPYtipZYPuKkGBctE3kZ+Gt3DknBzrHykPlb20T1bpSPhjf
kgcx/xU5zdVtER/R1vqGDisAAaNs5MrT30TkEtB6dg8HjDYsq1Dj38RiLq0n
O404EBjNj5GR+U3MOUOnOs2LB4tf0kSOj28Ssz9MWooP4UGJXuLJT2qbxKGe
iDC2/xTB1NK1oLesm0Su2KOBljpFwPKC7V/i8gYRjeFP4hJWAg/bYzZdUzeI
CUTm3x+3lACqHT4i8WedGJgT+D3rnQpwntW9yjGwTpS/0GF3il8VZAec6KYu
XCciq5WYS3GqgKYxmDRhuk48fov2nrWfGkj2pjKQ9PhFFPAwNCl3R0Cl88oS
xdYKMfJaaPipSQjuDSsJi71aIarL8881yZ0D/DDgpp7OCvFNyJ2s/mfnQOhp
nq6EpGXiDYEVKkYxDWBafL5IClkiRr3IvRwToAkYOeLmDOZ/Ehn2EcWMCU3Q
5D1x1iPqJ/H9q84aBTUtIHPJI5I4vUi8dzvHe3tPC/xdznYyDl4gimhdN3wb
ogPKr669eSy/QCwQf//b85cOsKtVmUofnidS9PHPHPx3HvS+6DX8KTVPHNv/
OI7BXADZkn8xPj2zRPGUFKzg7kWgY3dj6w3XDLGcU0F1beISOPiSK9PdME2U
N9duOG1zGZQorltv3psmhjSWpxutXgZctCFD6p+miG+qZc1lqQzB4MW7DjlN
E0QF7+7912JXAMJNMbHKPkFcMUgLKHC9Al4vvrysbP+deHlXV2WceAV4hjTL
dzOME/Hvh4gzt4wAbwv/5s61EaI8pcTyUv5VEBRfaXUuf5jIWfiCMPf3Kli7
c2kg7OAbkXf/HAPWxBiQqLwqBDK+Euv+/XUZorsGrOHXh7qLA8T2C1vGzT4m
4Poj7l217S6icNwqzqPsBkDT80bEMj8Tb/CE0n3hNQUiLZg6Zr1O4ruaDlj9
3BRssuj6LWS2Ef2x7AfG9jdBRPGTk3H6jcSEK4+5gcotcDrR6Vl+VDGRU2Fy
Fkm0BG+xmSeM1QqIJtZp2NJRS6DzpTfu33wOUTyOoM/Bfxvs0VsbFj2NJQbe
PBve8fY2kOfiNN8RTQIsbh+N+L9YgYzrTY49prWAcbctU/G8Deg/UViwf6we
VGHsTK+k2gAq84ubMddJ4J+kdHTMug3AM2Fk6yibwPmTy51R6bYg2Z0ih8mk
HZQovXw6Q2cPytIN2sye9QGq7MyMX9z3ARp2wmRBsh9YcAkKUfrfB52PmmZd
BvvB/dBr752X74NZQyWqEMlBULF//czjxgeAg5ofKRv4CibcZtRT/ByBl91a
OY3EOAiTc9JrE3YBFxKdaHjaxkHeJdek/yxcAEfb+nU52+/g7bPA6lepLqBc
7PehSe4EEP7Np6PL4Qq2N72EjaOngGCj+44ZmxuQKfd1yGP4Acq8/7Ft4T0A
q27DS3mzH2D7XVR7/FMPcDBNSaop/AGqRco6aFo8QDtzAMsX3Vnwy1Rd2vK/
h8DaJahqJ3QO+CH9GOnnj0CqwgvKCzSLQKLL7lo72xPg394p1W+8CNjcbeuN
7j0B9pYnjc1yF4Gu7w+rLtIToBgd/tpZ8ydwmvt2N8HZC/T/itRL9lsC1tUD
ylVjTwF9SVzC0tEK6Okc26edeQbqXn6J1/mzDtRS+f37zQPA8S/HQ2zFNsDO
zS3D7IwAYERz7nHwlQ0g9q9hUmw6ACy6vb/V+mYDqN6aX71qGwjYriSJ6Rhv
gnHu3W6bx0HA4aRVtXbRb2AZpPf3bVMIqNZIfWsz/Btg5mKo3ZhCwbEng2lB
1FsA+Uo3RmseClIWdfxabmyBrvLZr4l/QkFri7SuNu02cPbIXA2BLwCf7/aY
lsUOsDJJslncDAd3q+S+WL/YAa+OwmnOXooAFWt2pMAPOwC0U03g8yOA7q3R
3OaTu8Bvh5+R7XYkeKhKdNCq3gVLjb3SNd+jQM9W6D9N5n3gyxauteEXA3zv
8gprNv0BPz665/fTJoA0l/PBQct/AFWy65eHIAFUPXb92cZ6CBpa3cNjPBPA
2vP2En3rQ7D8vvG3zEoCuPnWXd2E5gjEzdOp0I+8BIrLXdfunv8LZjYq6Ps7
ksDDSrS5zYYC/tNjXzqkfwUCVQe3Fx9TQM7CRvz9q69ATP1dcfpICsgzt6Fp
kfYKvGuNf6FfSQFlRoXPjcqngx9flwz7aCkh8e6lG2K3MoDh7svvo28oYYmy
gcX7xUwgrfxrZ/UnFRQc/+dmHJMDqgcc2wuOqOCAhYO8yaccoOW0lmzDTA3P
FD1PSvuZA8xer6p/V6aGc32Nn3Y1ckEk24p/Vwg1bHzz/OzPvVywsb7IWCh6
DKrj7L82urwGVQUzYva3aeBLKv37dxMLgJa21Z6wBw1MSJw/drqrAPROTXdM
htLAsmrEfJ/iLVjknH5wvZQGYkX0D1PvvwU8wZPlOv9ooJFGgD6HViHwthpH
RV/Rwv/m94gtlEVA88xXk5nh45DkeJXb63opeCojlKi3dhz2XQurjvYsBRWI
47cKajr41+160ufkUiBiSftfiBwdDItA7ErHS8GxPMUbMoF00HanThBjXQZa
5RJvPpQ/AbUuR2nOPC4HFzX+s6QPpoe/DYMpLesrgMHd0btY3Cno9juguC+l
Bry3D7+0yMUMR9emRt8nNQBTgWvn6oSZIRVX6mP1ogZAMXyWEC3HDEdsPwXX
NTQA/fMlvMpazNBuUyoxa6kBzIr2L4c4McPuxXnsjlojYPvB+UK8lRl6l8XP
eo83Ao9bOa22bixwsdjL6TVLM+Blf/BR1YcFihnlaHuINoPGLnwx43MWaGWb
Vqqg3AwY1VsTKtNZYNL1qZ/3bzWD1zw/rWk7WaD56wDXpdfN4Os3OerXAqzQ
8kNDTh2hBSgZfQRz3axwy/WysB1sBWnsngHBw6zwbkRyxKhBK6AaIbSJ/2CF
0e7JWIxFK+iyKLt8b48VfvJmoQnxbgVWDvm3fgmxwR/6L7q7qltBZOhLr/1H
bPCuE+mBv2Qb2NIzJqb4s0EN8+Cm40pt4MZpFmr1CDa47Hl56b5WGxB5GfHC
J5sN5qT4p/eYt4GanMBk6m42mOdf4XMU0wZm612rTgmxQ9G24dXajTag66/w
p1iGHX7+bWrKdNQGSrTXUEMldhjbtV8B6NrBk667rbH67PCx1M4VOb52wDRq
OcT5iB3iwDs+7Qvt4OErPu4aP3b4lAUu3zNqB2OW42am4eyQ9jB6865ZO3i9
cH02LYsd/rLjntt0agdq25d/C3axQyqD8BWphHaQWc2g1PSVjFc+wMue3g5o
n3Y+sZ5mh1HpTlTfXreDXiodqjc77PCOmIHKdFU7sGVCmGUEOaAMG3sc/XA7
6Bo4MO6W5oB+FqdfF022A0xidZKjIgfszpLjEV9oB4dn8QJlehywbu9YWNp2
O4iVlpZXfMgBWylu+UUwdQCZO6KnBXw5YOg/qm9uHB2gJYX/14kXHNCc+JWC
wNsB9k6wlXx/xQFnKUbsz4t3gNhzjFFtbzjg1ddR7kkyHUD6MZ1TWRkHrBoI
+tWE6QDmi4dyQS0ckK7efahAjRzPv8vo1EO22RRZrWEHiLm+sfbfCAe0edph
s6fVAZpb54plVjmgXtDFneJLHUAq74vcIBsnLL3sn3vlFvl8vJ2xno8TympR
WI9adoBbbE1rbyQ4oXV9eo66dQeIDqgq9lLnhLQne20i7pHja8sibXQ4YfnI
nc9eDh2gabPQ0cCQE3pTn3mk6dwBdm5nyglbc8KiD+GO5h7k+OQUxlOOnHA6
pCe77FEHkOyLX9t5xAlTD3XWvj/uAI10UV+m/Dihgt2Wzg+vDmAGnxd3hnHC
5rqwnAZvMt6jgMiKBE4YNeb2x/NZB4gq8XZMz+CEfV2tOif8OoDEwqPLoQWc
0I7SyMfVn4zH5yrn+p4TUjx/mVoRQMYzecBo9okTbmt2JPUEdoDtCNs17TZO
SDw94NwU1AEiWyy/yPdxQro1Q/7oYDLekWkx9xgn/E8sPpMQQsbDX4uknuOE
162yN96T7ZsPDBxX1zjhu2YC08nQDrCVc/Hytz1O+OCg7kCVbEeOaco1UHFB
yfM3SzXJtgQryljIwAXDwhYVRMl2g67yWjwHFwzV2Xg6ScYz9cd+8RHggnIx
lQmuZHurRqbYXooLHrLJeU+Q64ncEIs0wnPB74eUisJkW1xS0FEd5YIlU9FN
kFw/yfLMZbELXNCucFVSiczPNIldjsmIC3Z6TTrQkvlv9ZxmPLjJBVueTccX
k/sVcZx+7YcNF7zRKZQn79sBxMCxL91OXFBcJDjvuQ8Z7+HfoqrHXDDra9ar
uqdkvOK9iKwALtjrQkxof9IBfs9tOoRFcMHP4WMvizzJ8dcWZC2yuOAM37Mx
KndyfPj0qYuFXNDH8inezaUD3GgeW8V+4IJOLHca6hw7QDiut4i2gwuq7D8p
GLPvAKL3OyPW+7ng2+wi/jKbDlCf3ewwOs4FJ79+/mdh1QE2mGtki9e5oCLB
Qk33ZgewDORucfzDBV2Fok2x1ztA785jM3labnhn8eOdVaMOUDymGlZ6hpvc
mqPo8YsdgO9yqpCLGDeM81iZY9Im8yf9qcFguGGKjW8wF/l9eZBXt1iuww01
nz7lyCZ0gHHOs75uV7jh1jMRVEShA+i98ObEm3GT79K/BJ9IkfXvhOp8cOGG
iee9krL4OsCiMimnKo0besx2d88c6wD/FQqoeb7hhvc5npvR/m0HbWf9+pXL
uWHN2tD7vzvkfUWlQfmxjRtGSspcdVxsB3e6mszrNrnhB16b15c62sGERRt3
wwUeiC082MQEtIPL/eJlfld5IIY1wvfD43bwSSv0goY5D+xOCo9ncm4HaZIX
HzW58UAZqvwzl8n78MbvzsGWdB64bnrSegXbDgaDv0R1bvHAo+ZmtfnhNqC1
Lyce9o8H9tevZfzpagPv70fV69GfgRgm/9MrpDYQa2i42sV/Bt7Dx9Fb5LcB
A55+3R7dM5DpGcE+3qMNdBYN0QxmnoFlxT7BD0+0Acd4V5Xvb89ApxzjL/qH
rYDZ67TDfMUZeNFiOYD2Vyv478LFwb32M1AclgiKDraC+Zm67LMbZyCFx/V0
9lfk7xVXLrA7xwu94vr89yRbgYq/6+ODaV6oq25yzAfTAvJNTq8KCPPBnyy9
m6dom4CQJ8swhRwf/H5fA6uw2QhSk9mbppT5oODAuataE40gcvxMcuZlPqj3
lytVs7IRuFlJaAs84YOrDHD+jU0jQB3PveLvI+O5tGKMGxvAYJDbJb5n/FA8
G2ome5CA7+jy1wgHAVimbzjdUFgLeDfs3GddBeBLyWz8vH8tqDk+y6zmKQDP
/X4vwkH+z9nEj+sv+gtAUb4TIyl0teBOVFejRpIAXBc/1NO2/Qh0tIqKdxsF
YKynV0eoSA1gKHYMvs0lCDE56xlzJZUgv3lJuPqsICwOv9Jl+bwSaI/ZNjAK
C8LMM0zPtq0qgQ+dxWGtrCAsOEO/9ICjEvyyMnDl0BSEi5plH175fAD9nArm
nx0Eoejgf5eNjCtAot8GgdAkCMGU601hznKyfsIEFdoFobr25AhxpwwcExY7
Jd0tCDf2Y4qffC0Dzs2mswLfBOEV2wpG/ZdlQPd4cyzDMjnfWJW1FWcZ+Bv+
8tcPFiHIbdtyz5e/FFgnqRXEWgnB6g1f1bHod4Dn51B8hJ0Q3GmcmlH67x3o
U3H2DX0gBNOKk9AR/ncAHcu97vNQCH4KNcldKikEnHyMtPdeCMH53hvTegNv
QWfOlNW5ciHYb/1rV0C8ACiUBPGuUwpD516O1Gjq18Do7MAdk+PCkP7nmdG3
PXnALUygsI5BGApEeTJzpeWBSrtaleecwjD0G7/mMiEPqAlsmAjJCkM54fu6
bg65QCfGLMb4P2F42NVgvb+cDez+FQx/vCUMgXzQdbVP2SDUYZdf8I4wbKo+
vvElMht8vhhbvOogDH24VaKWsNnAkKr9c3CAMFSuV7z/yycL3HTD0dYUC8MX
n2fG6MUywdNp30v8FcLwjvPVlvy9DJBu8CU+qEYY7lybzRvJywBT0neFjZqF
Yf3CB2lWqgxgO5sOl0eEIbFveXK44RVwvkbvdZZGBEZU0VdpmaeCYKXpX343
RaCU5UrCT9pE0DipHxRuKQKVzigdBnS+BEch1TyJNiLw8GfkblLkS+A+HKX9
zkkE4jyXkhS4XoLbj9HUrwEi8LH52dbjmASgXpuqI/1OBA6hE2LfPeOA553j
44QyEejzy7xlSjMOvD/p5gIrRWAap7Oeyek4IGWmm3aNJAK7u1U+x7+JBZxH
exvPBkWg9u7Z1wbfY8AmavJq8FAE/n49kal2KxrILTRgJylFYVWp6CiXfDS4
GyXb/pNWFGKxyjXmlNFgavLY779MotBe/RIn+Y4Oun3fX5AUFYWTUuf7VtYi
QH4j05b3JVFog7Cey7oWBix0PuuKp4tC5jpGNqXSYPDEHRPKlSMK8/gesAg5
BIOX2YktJ/JFYQqrXnSZVDDo+nsHrpSJQlhkGl/zJggoVx0SylpEYf6AYMrl
gkDAJCEnqLYqCr+r6/ImdPgDaZN4c5lNUTgKX+E1o/2BTuBB6tldUfj8P1q5
wOv+4OlUKwcFpRi0/9Tq8nHBDywmWTC0sInBxLBy0VFGP9BwImb3sroYpPb+
ILe+6gPGlXbx8JwYzFz9aZcf7gP2bG65YnTEYPTDpFBrGR8g1yi5ymooBn8+
+6Iz5egNUp40zgzfEYOv4z9EvfvnBVyXf3dbhYnBEDrn8qHLj0EEt+lJ42gx
WDTY0jBy6Anyz5MuaCeIwb2TYXUNhZ5gIie8STxDDK6pnCYRGDyBrplozUq5
GKRF7kZ5fnsIhLtNch+Okuvv+n63JcEdvOVyRgYmxeAPzYtXzPTcgYL186/y
c2Jw8sslOE7pDtT/1NL9/CUGe0pKBSNd3ICxpKDDTRpx+HK3QtLrpisIDFom
QAVx+Hb7lFPUdWdA33esJ40gDgO8H5YV8TiDaF4++31VcejwStVP5JMTSHtv
mFKuLQ5vtlYJ6/c5gorpD39FborD85jAxmcnHcAs4tt2IlgcZqvLUtA23wX3
nidb2oaJw68OFCtyt++C9cHy/cZoccgnEMbx+p89OLw/J/00VRzWUhuGO0N7
wJaiG71WKg4bvuP0mPtsgdYO242BMXEo9M6awl3aGnSek9uUnxaHKtde24yM
3QGGEefDwufF4UJN1dC1iDvATOTJJ+0NcfjvlBxFyG8r4G40KVhNKwFrnHwk
XLtug9zigqU0jAQMNdC98uymBdDCT/e9UpSA+o/HhapmzcFsDVdNupoEfHZe
9LyfkzkQaQkJydSWgFnCnvYfn98CuWM2Irk3JGDmcWip2XsT5NEJmRf6ScA3
U4s7S1n/AZ3IG9rvgiWgScj7UnWN/8A8a4xMUZgEhKdrS8d/XAdi/BR/ihMk
4GyMTc+u1HXwmjCRWF4gAc8ysGfJtV8Dr61S+mr6JODIHc4Lt9SuAp3FvuqP
XyWgpS2PSs+aEZh3OJFZOyYBwx+31xnnGAGxx56On+YkYB0opI44bQReR5mc
bNiXgEnianwmW4bgdR2LdrugJIxJdnhwbOQS0NHQlekQk4T3NU+sGltcAvNt
fqyd0pJQNOuxvv2CPhAbWJ/+TJCEr7U2m0mHeuD1zy8+PRcl4SLD2U+parrg
DUdY9VcXScj1QKtIk+Y8KK/x+KPxSBJOPaPfJLzSAZ/MLNGSp5Lw5mbRhyFF
HTCQTWgOCZGEne4TKI2TNvgnN9Wj/EoS1onbMnlvagL6/k6WvGxJSO+x7Y1L
1ATsHh+uMedLQq0ZMWN7RBNI174Y+1kuCbG9JjRKkRrg+nnCQkq7JBxX8u7v
heeA1RK/1PEvkjAcObKYWYfAIYLewW1AEqpVyLw9nw1BwMDkpt6EJPT63mK2
TwdBicWLv4e/JWE/VSpuqhMBxz0n2S34peA1zj8GUkUqgOVM53+fRaRg/9zl
aEOcCjhbX5GqJCUFMQITaWG1ygB37IUgE0EKhgroPeTvVwIW0XjZBl0peFH7
edEkhyK4h+N3ljUk490tZeh+RwAeX0+8T74mBbl1+kujtQggjHdS2dVSCq4k
pz/2fowHVfnPtYQfSsH4K9YOontY0KjnHhLlJQXfnOZPP0zFgu41884/vlLw
iuWPvy7nsOAHHm84GCYFtw57mM/GYMDphombQVlS8Fzq4kCDhgKwG8G5LXRJ
Qakva+q/B6SBERW3uWq/FFz9utLIpy8N1KX/Xoj4JgVjtn2Gy1qlAIt3Ox9u
RgpyvcGILDRKgjqBW50+u1IwYIlCwu+rOHhzUeND36EU3Iu0ZBmzFAexruKZ
IlTS0PrmD6orq2LArnnDo5NBGnY+xdY4MIgBFvtgQQ4hafj0ifL8EysRcBh9
n+GuuDTsoR/3az4UBgs1hru1MtLw3azb4nySMKg7eab7tpI0/CmR0PzyqxCw
KynxLNKXhh+fji502wqCup3hHq1H0lDIVncwI/8seMNf/zHxqTQUi8UR7jOf
BbEXcvKW/KRhujPuL603L7BLcfCKDpeGLFT6uT5mZwALSiU+niUNMXfMawTU
uMGh7QKz/BtpGKKV+0ighgssRHUd+r2Tht/CFPjiVLhA3fTLfvEqaWhzsbAp
7xwnsAuS9nHrkoapH/expg7swKiY6W5rnzQcc3P41HHEBtS/bV/l/iYNz5zk
rL0RzQZYJEmSxGlpaGVwfbyilhXUdRkP0e9Kw/BrT6qNpVgAC5uPTLagDLz2
cP+JEpERcD7ys0kWk4FBMQUrJWKMgHc0MD1aWgYuNWR4/oo+BUQzw8hXcxnI
+TSBOt6BASjLJG/dvCgDi7rUWeR06AESlSZ79bIMZMr4IJ/ceAJobGbY6l6V
gZQzhdedz50AetWvh5VvyUAzbF+wsg4dMNeqqGN3kYFctc0k5vu04M6bqm2G
hzJwbmja8tM+DbCnr5U75iUDoRipMvAFDXDpbcjcDJSBHIkcF8+VHwOBZj2B
PUkysIZt6qUHNzUocF/Sf06SgVZChcZmgAIUf1sN8m0hn5NeqFh9+4eWq27U
P+qUgfV3iI4quH9oHcWegu2gDHzXVqevtHWEfgmnYddclIGzV4Icl5P/oAO/
6C6rrspA007NU170f9BhI4YQzKYMHFCq0v7sfYBOc7Hu8x/KwDvdH8S8Huyj
W7kC3w9Py0JBZCC7yX4X3T8uwrHFJgtbwk6HUq7toH/viRssc8vCe7a/IjM9
dtDjGLmGEWFZ6DFtszMUto3yfFLLq1SShZzP91i3+n+jcMjEwdlCFlqWelWh
Teto6bVTVAPWstBuqrD7gtU6KvC16SXhnixslkissqVeR/99VSAduMtC93c6
g7aJa2j9MD1r0AtZ6Hh6+2h6fhmVu9HwZiFKFu6uXV3d0FxGX408UtdNkIVQ
8DLr89wl9OnorM3pTFnIn4BvpXb+iaqN11cnf5CFATOrGojcAvrWzOPS4UdZ
iPNSnHiZN4/yfJeeMSfJQpW2K6ur/PPowfekkyKfZeFbq2fJ187OodWTrubF
U7LwxECvvLXKD1TCUvI307wsTNt8ACjaZtCkqckQt2VZuPcx8qPw9Rn00bR+
mfIOOZ+jsuJnn2lU8YfYsaaTcjCsL/ekzeAk+vrO9yRRZjlYHjudqs4+ibLP
xsmGcsjBBaNZ+RumE+jWLMX1S4JyUH2XL51mYxx9Pz9a8E1RDmoltkk0XhpF
hexiUFV1OejHbi50rXgEjV04P5B2Tg4aWmSv+7KMoK6LFYe39eXg9asXRo3n
vqEKS5EGK7flIInnOfdU+RCaeU979rKdHLx3KpJLUm4IZVr+41n2QA7q29WZ
eL4bRH8t22c/fCQHWybT2RfKBtDiVY1tigg5mBEm0qsz0YfyOe4/vxMrBxv5
5UMpnPvQiLUSvtZEOTjDkLWneawPffCL90JYthzsUQWp8vheVHpjJ4W9Wg62
nyw6gVp2oxWFn715P8lBq43Hr25+6EJR20xL4UY5SG3+bkOOsQs1GrsohumS
g0qT7Af5nZ2oZ0tamf6UHNwJMFCeeNCOUvm6xF+dk4O0M5r1Kd/b0HBVnUem
S2R7drP2yZU2NKPkl7r9lhzM6/OJtdJoRVuTNdoD6ORhgYTtCPP5ZtTQmLPw
xSl5eNFwcUm8pwkdZVyJiGGRh070rWGzN5rQ1YCEqxm88vCGyMkarkeNKJvj
4sRHBXl4iCjvrn0hoekSnxoaCPJwt2X6Xc09EirxIya3XVUekqJJXiQ6Eqr2
n9q9r1ry0MaBTST3ZT1qpRG5vfGfPFw7fuTi21+LrhxaDe/dkodxERQ8utK1
6MMqpdp/VvLQomul+2vIR/S5zLTvKQd5SFf8UHFBrwYt5cAzSPrJQw89Doa6
o0pUtY/ul3ywPJx7M8Hg5lqJNoV971MMk4euvfoaV5c+oF8pQhK1EuRhZdrz
Vxd/VKBHSyNClgXy0Pik7HHVvXI0OK+Yxq5YHiKCbcesA8tRJsuARYf38vDJ
WVw3nrUcFRmSKfb6JA/n73V8ilIuQ3WJz1QS++QhFWPqLHKuBB18bMyb/lUe
Gtaeapj2LUbN8ZL/csfk4UEI6r3TXIS6FPQ3l8/Jw3MNz4cYTd+hSXGihl/2
yfFXH8Te+lCAUg1ujdb+lYe94jRTlNwFqCL9TPkgpQJcTcNtK/nmoxm6ZUgj
rQLs684/S3/jDer62eDqKyYFWG94pwCDzUNf36/iYmNVgD+dBR7ql+aiYyf5
J16wK8BDv5g8a0wuqqW/Zu/JowDtTGPO6qrnoJzd4T5XRRSgEWecjbhbFqrv
sKXZKaYAdecSCu2PZ6G+p8xOnJNUgLe1j1FIpWeiS5ek4+XkFKCH3LjvYl4G
Wvelo+CEsgJsFQiUuF6ahm44Ypx8VRXgIneU2ORRKip2Ohm/q64Anf13l+IM
UtEoA3vi7DlyvrweT5F/yahVL+0QUU8BpkVcibcKT0QTnR1TFC8rwG8ZVvvd
ey/RLqavFkWGCrDEa12jwv4lSriSt5RyTQG6aC1bZhkloHT9mhQPLRTgG5bl
17P6cai6a2HLym0FuICVnKcfiEVdWFjD7lgrQFOqwRgOs1h01GiG/cpdBcia
ZbeU8jAGLRrwlZZxU4Cu7vazkolR6Izb4nq2B5m/p6urxpdIlIPNsJLbUwE+
8dtil6aPRH2N+c8d91aA+OO803+iwlGjoU8mM8EK0Gy/JjC/9zka4iHKe+O5
AmyrNcTpSj9H69gjpnvCFGCyLm7v5/NQVNTE7MGnaAWo/EfCo8UoBN37euCX
lKIAuXa6Jt2ZgtAZGvVtrVcK8KCu97mQdyDahfe238hQgNOU3BvlqwFoZuy/
y7p5CtAWgkLOUX/04uVjvIclCvCh0DeC8XdfFO+tHZVfrgCjXKaqH9r6onzv
gqmufVCAY9kV9EFzz9DNEyd+Fn1UgNZcL/SOS/qgKS2nKi1ayP275/qTcfsJ
Grh1WZKhXQGe1Aj+k0h4gjoKR6dVdyrAlYpwG02vx6imH0sAc68C7Pz9y/QJ
uye6os5p2DSqAKPz2O7O+3mgX+//1+T0nRyv87Rif8EdJaUkK/JOKUDHTik9
RSN3NH7vzFmPOTL/oNhTn7BuKFIhsCS2rgD3NAUqhARdyPvi9q2BTbJeTPPZ
XuU5oywsOb3Ptsn93XHX8ZB1RuedRKuGD8j9um+s1BnhiEZKS5GvDRgo20V3
/5v6fdTT9P6uIh0GMq0+I/x+eA+1ev7u3g96DGyoPd3tU3kXVVqQu6LOhIGl
kR9ajbTt0alsHN8aDwaaXNpc5Uu3QTv73GNSzmJg9+OTuj/+WaMVFJXHzgtg
4P1AnO0JW2s01Fx5OUMUA6tLncupwR0Uw4NUX1HAwHrw1SdJ4DbKe9FH+i8W
AylNz/BcyrZEaT2J6W8JGMhZ9/NsqLglOjp0LohaDQOHEGWr257mqH+MjtEH
bQx8rcTkEcd5E338/eUK7gIG4syPnmffNEWdJReCy3UxcOzLjWdZuTdQi4aQ
2hIDDPRexvr80voPVd9oF3l7AwO3pc0GHtdeQ3EIN1HCDAMlbVcVS4WvoVLP
7954Y46B708dNS5FGaNcgvSRuXcwMPzecBO1+1V021BvN90BA1MnHOYZ7K+g
K2mpMWedMfD51OKlN6uG6OzisnSaKwYWe2MbAh8aov2+4ZbJjzBQqZrByVbY
AC0u7e6I88NAkEmLu/hND807PGvNEoiB+vQnr+NY9NC0C45/o4MxsLM0pszO
SBcNm2LERYZh4MnkbZzwzAXUnskwLTQBA/99IzVoqOmgFmaZiseTyPwogx4P
pWmjJvnrvUEpGMij5+9TSqWNasEYmoAMDNRucrzdPaqJCjr3O3oXkONJnxoK
a86hXHVCJw4LMTBndKUzUPUcykTnlvOkGAO5kYsLA/UQ/ZvBOvzoPQZWJtv+
XssG6GiP8TnXTxiY+PHp4KCyOtp3Jm9snYiBrtk20gwOami73baHUyNZX7HP
A0deq6JV/xLePmjDQKoufTRDSgWNl//GateHgTakRt5lR0U0zEu8eG4AA5Wl
M95Nfiag/m2PLlh/xcAM0ml9Y1kC6mzB5X17DAM9wqTkNY9w6KWoG/M35zBQ
VYTC8MQXDHpwN0COaRED14Ivi1Odw6CvtYoeNi9h4Nyy3BOVagWU4oDiuOw6
Bq5uVUh8tpFH3w1KGUxvkv23oLjaAzn0RolxYsI2eR4GyrP4J7JouXW++N8D
DAwY9d+YLZRGLUC/U/kRBuq8MZ+T65FCGXgOq2wpsJCqKaJdcl8StekxuNBD
g4Ws+UfS9ywlUC7VXftMJiwcCY49v/RQFG1mEywzZsXCqKJ56uBOEdTll+4+
HQcWvmBl9LERFkE7c9Ofu5zBQnnPX+uGs0Loo2ftfaJ8WGg/W2bFpC+Eiphu
co8KYOF4qI77k2pB1Pu0zlsNMSykrr+q2pAugEotOW3uSGChg1zSyA0uAfRr
c7JqoTQWMqh8IErK8KMKT1Y7WTFYWF6YQv9T9Sw6Mxu/PKuGhd76axkqZdxo
FLEel4xi4YmbizQnprhQ9ZRFr0vnsLBIUj/3KjsXmmCgzlCpg4V3phkE42M5
UA0pW+N7F7EwqXnARmqUHV07Fp3Gp4+FGleYUp+Ks6MXPv6QCblC5lM/mpPb
z4puxZ/yUDPGwjiNhXhRBVY0y0np0y8TMr5nZ3p1LAt6IBJ26T8zLGRjVk70
tGVGi6KwjpJ2WNihyD9YGsqImt4zq/x+FwuByWbb+/BTKK128N+YB1j4nqHp
ZHYSA2p5MBJ54IKFTVsZjrpt9CjDEPW3YncsnNdOYoz8eQKtKZHlv/MICw0O
SXM9LCdQFhu/ks9PsfAqUY/P/fFxlAgKd589w8KfySLeDpW06AOeIYD3x0LL
XL2d2H0atKVHojctBAvfxUX9y4w5hnqq9q47xJLr07jH0ktNhWKxJyy34sl6
kDdjO3hIia5IavQ8ScRCjx4KPpM1CtSCu6IoJA0LI9RnBa/0/0O4mFd5GTOw
MDBzOK51+C/STycWHp9F7t+HarWy+SNEZy/xXtZrLHk/N/ud4DpEKNZ7R8QL
sFA6z/0dg9ofpGbhxMXiQix8zmPGVGp9gMh88xKvLcXCFRxNF8vnPYS10mJ2
8CN5vrYdabjJbaSrKOnqzU9YGC6c0MCN3UaC8/oap4lY6MssI6TyYgs5iNfM
Wmsm9/fwjXvIxd9IRfhTJo82Mr+QdN77pZuIQ+CHZ386yPnrO8w2zmwiU27i
5nQ9WHjLUzPHlGIDSblv2R3Zh4XnhCpzDjzXEeM7yersg1iYz86h7bj8C2kz
OnlGaAQL2xdxnaw7q0gx5tc3tR9YSDyRWdR5Zwmxl5Q43ziHhSnxtKfvRP9E
BAVvV15YJJ8zd/i4NC0i8UwD8ddWsTDB5Xy/jPoCcpmO4dj4Lyz0G4i18vKb
R+gotN2sNrEQzWbQCeiaQ7x+VV5x2sVCFro0Zma3WQS/8Iu0vY+FTDN5oppf
fiBrExIKTw+xsBik9AfL/UCsvqQwPqfEQep3S3fzj6aRC0U+n7NP4uCW3WmO
stxJhCqvSlWSEQeXnhRRi+VOIHVp6wUlTDgYeeZpSFjhd0Q+3Cq0jh0Habo5
c/B9Y8hiQOquBhcO5gaeGaH6NYpkew3advDg4PnamravrKMIx30d7a/8OFiT
PBFf5TKM9Fo9qzATwsFSuqHLZm+/Ic9Nq4V/iOBgGZb2tuLPr8jhRSmqdUkc
1OtNbun0HEJ+SDAST+Bx8OTFK9MBo/1I+B0t/wBFHHzx7YPWoEY/opj+RPtI
GQfdN003ukv6kBesC5/XERx03ZWmkk/sRfCXz0bdgzhYUKq5dIW5F/keetVo
VgMHp25PSUjx9yAKf4nD387joEL0n19/5LuRUeWd1Cu6OKh636StW7MLCXCT
sfisj4Meabi+FfPPyNfFpLn6KzjoEoU4Yt92IE8HXDbzbuLgRKlqK3tUKyLG
mP+B3xwHtyk7f/p8a0F6Lkx4Jlvi4Gsm/KdXoi2IUL3uv3AbHDwtRCum39+E
dO35NtLa42BgV+1gsEIT4oGrCvK9h4PN1s1G3XGNSHu+MIO7Ew52ey44T9s3
IK4/bvSsuuCgcY1Iz51REnKGLzrWzh0Ha7vn7G4akhDHuEOum49x0O1vahSI
rUfYfIZENQJwsCe3N2148CNSX33yZ20QDkqy+xP/7dYgdr/PvSOE4mDVlVpR
HqEa5KN9MVYygsynqfuRwYsqxDpndjs7CgdHFhl7KdsrkVMTPDW8seT6mh1k
vp6sRCyvhgCmRPJ8P2fmiORVIPSRn6heJOMgC0KB1Th4j7xv/91CnYaDBn+P
EtqN3yO0qKX+biZZL3jpWhvucuSdhMqNibc4WJJg/pmypgQxuePE+18RDnrq
4na3S4uRf6/yJvtKyPM4ZeBmVFaEGLGy2LZU4OBgeIeRamchcnjpgiSoIuf/
N12jPfMWyQv1WamuwUEKO2BaQ/kW2Ttacn1XT+b7MU1+7Vo+kq0sqCjWgIOm
j3UM0BdvED236/sZTTjIxuNixdbyGklfbHoW146Dm5XaH/0v5SFaA2nhT/rJ
5wfV0cy52UhO2rsjySEcfB9oxSN4kIVQ2dY5jnzDQcVbZdl8JlkIaW/MUPk7
eR4z5Vwc/JkIf+Nyw8IkDr4q8fprypmB+IT9wSbO4OD3hQi3sYNXiDrfGfad
BRyMc3t4995kKpK6IBWct4SDJ86brHZNpiAHpaq7xqs4OO/psirxMxmp1jQd
eb+Jg+Pe08rx7EkI/m7yK5cjHCS0ZUcpdccjcdgCRkEKPAz65TF45VQ8svmn
+lkvFR6q9BuE4IzjkNLI4dvydHhoIvpHzGI7Bjn932L/BD0eZj15fkrJIAZx
FNzTjDyFh5kXRnGbxdGITAWn2CoLHvbOPSsI+huJhHmLJ6ax42Ff0/utnxMR
yJKOEp0+Fx52n7qkENIRjuSPmCy9PYuH0h65eOq6F4jIv4Riewk8vF1qH9HO
EIIEtOfxc0njoY9ktn0uIRiZifkQ3SaLh3whBBLGNgjJFBlyFcPhYejZf7oG
3wOQf6uzP4YIeDglaxBsJhyAmFdtGQcp4+H3WSMxdmd/hFeXTYm89SDjv/G8
FF4/xItVJD8O4uFAQXTutpcvMjqO49bUxEO9v+M6Co3PkCSnq3+yLpDz35nM
7HjkjbAlxBItruKhwI8K2SKzx4ibebbCaRM8lNf504Jz8ET6xcuz6v/Dw/Dm
bEGb4EdI9Me+gLPmeNjw+OKp6D4P5FfA9FaXJR4+JsUZbFF5IJcvbdg8vYOH
HH3CYcNq7gjDFNOFMXs8VD8xcIKlyRW5XyBQ8+I+HjqwitbMMbkina4KUqqO
eGj34xqzoo0LEkpjyJDshod12MkPtwWcEWrpqF4THzxMoDR90vPhPuLMXGw/
7Ev238ws8a2/h4zvdlGYBuAha1BYaH7PXaSimR5zK5Scf8O3Uo3eHhEolOyY
eIGHZ1oLanhxdkh4zIXblhF4+NfrX4LFHVvE2jw45k4sHn7h44lgHLFGerXy
JOfi8dAZU1JEyWeNqEs3N9gm4uFyIlWM9d07CNse5ebdNHJ/73499orFCmmO
8TZyfk2u18Rf2N7IAlHwTFvayMfD4ZaXIvNK5kiaea2/WyEe3suQd5USv4W4
S++XPyzFwzfU2fQfBG8iU8xcenvleLjrETtyQ8YU0d9T/PH4Ax6+yp394gdu
ICIt7qzeH/HQ/pr/b7zPdSS6MK7wbx0eLv4+EsAVmCCHMeWavkQ8PEx7cSFl
7BoyaL7uFtBM1usH2eLsa8ZI4N79wedf8LBD5JzxyaQryPrEiwcn+/DQRvfT
x9JdQ8SspeBYxAA5/4rc6oaZIYKPXcBHD+Ph1Uv0bnROl5FMT9pu5jE81I8y
uvHrv0sIg4WoTdx3PNykfkSTqK+PzErfSXg5g4dVAgbdAwa6iCGLvyzXHB7C
1K8ZLeYXkbq9zJbkBTzkvpzsgXl4AYlvmdhOW8HD1poW1sufdBAtC1OTnB2y
Hsq5Bo7laSKl2o/XRPbxkHf+RvrZdQ2EVyYp+PUfPGwWosxLPaeBbO0NVRZQ
EGDbc2aq+R2IWE5uXZamJsDEZxsPdEwh0tXCuvCOhgALCJeU7IMBkht7hbOU
ngA1m6rE5y8iCNNj5xLMKQLsK/8z0aWqjjy1iDr//jQB8nC+kDUhqCHGMt2P
KtkI0M1tVfSPtgpyrPXCcB0fAap0JaoMdxEQMbVzfO6CBDjm+fuZ9QYeOV+q
Yi0tQoD4ssufH/DhkRcpUuvJkgRYycYS/TYai7w7Lax4RYYAjVsKpLWGMEh3
4JmndPIEaDEpOSwoiEGYnBjoHuEJkEUm4bxgqjyCnT12WU6JAMu32fqVbsoh
V28cxc2pECCbqu6HenFZ5KXmGr8xIEBJk3PearNSCC9XrxJGlwBlhUpP1UyI
IWhEu/eiPgEeS/JU29sWRSyoGpoyDAjQgcnu8hUOUSR7pcyA8RoBGvyQsF1z
Fkaab79NaLlOgKWr/beevxVC5r5mjz01JcCNh8+ml5cFEYmGOLtlCwJsKudy
+xYogOgqhhdlWxHgJWFvxYwqfuR+YeDvGzZk/6JrqaOufEhxgsez9nsEmHpr
w1fyNC+Cu3c9Mc+DANOXL4ht93EixpMG3808CdDOYlRifpwDeWh8QZjNiwAd
qwuHQjbYkWpUpcTflwCFcu7zWyiyIaPvMdsqAQSoV3i+dcKGFfkjIaW2EUSA
/9Z+zmW/YkFQ1jNtFmEEWF2n9LZMhBmxDGU9xRlJgKdLYK6lGxPid3Ty6pdo
Amy0VWZQiT2NNC8cTqi/JMC7+3TTOsynEN26iR3uLAJsN5RQqMyiQx5gvqn3
5RCgy5OOh/FZx5GI1z3+oa8JUJErwKC0kBbpjSYx7hYSoMn7FVO678eQTZoa
4+JiAiTx/pX1pz6GsHqVpdiUkfVYTRFagaVGTGyyxQYrCbCqqJd1voASSTaI
K9eoI8ChS7jxY5ACGVcJRMsaCHA9/niiydyRuhWjrUlkFwHe2lUE9Rf31QN9
rrz40UeAR/VVAZy6u+pv1tTrlb8RIF9lt88F1231TnOJzYhx8nxUy/GaxN/q
K19YxX5MEyDFi7kcvNym+mnw74byAgEunKK09a1bV8eWLEVErBBgGv0fzcc9
a+qPohq2lXbJ83l/FoZxLamn/HsnGXFInmfGyy0C9aJ6nVPSrRlKRTj9Zybs
G+e8+uRkQIzScUVY9a/IT/7qrDqVoVNLOIMi7Hdw61Evn1E/r6Ajq8RJ9kd0
ZSWzJtXDmc4mTAsqQuIP+UuwflS9b/33YZiMItzRU/VkS/mqztHXaa2opAhn
is5GbXMOqJuVZXVNnVOEPjIGGu78vepZMZ74MH1FGBN0WSxY6bN6+UXHLwQD
RZiWMnLyJ3unejOltf3UFUVYHeOgLUnRoT7vYpBGuK4IH7UWmZnttKrLGIkd
m7qtCF1KPDsv3WpSR+h5019YK8IX52k8lSIb1S83MisT7BQhfRevTH5bg7oL
9uj+iweKcPhP7iHRiKReyTI4gH+kCFdaz0xN+9WqDy4Mx5c9VoTMynFxVQ4f
1Tfrvl+Te6oIFbWWX6la16jL2y18E/dThJHfgcw7pyr1/NqDMZ4wRUitG8DZ
vv1ePdVacJYiQxEW7lcV2q68U/+oIpbnnaUIZVQvqV5rK1QfZpS2Pcgh89uV
ZKgoeqvOVoNf/J2vCAMbshSPpearR566sDJfrgjnVCj+F4UCev3+oOykPIC2
bvTMxjZAb1Jmgq86njyei3O1Sck2QM3cupKUBZ08vWB4dsbLNkCWrydCp9yb
PPoKgvi/0DZAErIazXWtmTxzX5X8sto2QJFTmo+TzZU8Zgi8BJnuNkAL40DZ
V2ePPEtaCRVlFjdA6NaM/a82gDwevueDFxk3QIygRdPx/3488iHG8skbN0AC
bofmY6J9PJrpgtAuITdAYi1LdTcUezzqePyL+Cs3QPsvBWVOmnY8iJfvAoxB
N0DIyB78JHRvPMbU1fCybDdA4+bc+hxLXjxAT6LMAMM3QEufQFrYgTs8dYcC
SCZkOEDsHeyZBJj5O6B7s8IgAjlAi+HmU9nftjspHcizhq05QAe35cz4u2w7
9AGkaHZNOkB2B0P1iEEkOxL21Y5AUDpAm03olXAqIzsv6ge1ClM6QKAhCms6
IiI7atJrAZ9YOkDx0dgjWjsgO+CiM5rHYzpAtUNte38AGjvNQ8PLGHo6QBMo
kKRAqBA7poXiLrumOkBHxzlDMzD7OsR5FFWFqTpAf9nFC1az+TrhbUZ7T6w6
QIIR8tsgS/g6HFaqx+OxOkAYl+71TLT1OpImcmAMvTpA96Xge3dR8Tp/xwGS
XdM6QBJWgx5JBeY6nLszuCfWOkC7790ASM7kOrqvZd7x2DpAHe6VDUmo4zr2
l8kqht46QEk/6Fmui+E6bGiRw67pOkBTmZ0iX/LbOopcw+l47DpA9snT0hBm
2jqnUPUPQ+86QOW/IOmF79g64jhZXNf0OkARezasDT/WOgAti4Kh9zpAR4MZ
DvIC1TodIb2oa/o6QKU1xow72NM6OhXvzjX9OkC3WftF973SOlgJIfX//zpA
mBACeD+z0Tr7ywe8
     "]]}, 
   {RGBColor[0.528488, 0.470624, 0.701351], AbsoluteThickness[1.6], Opacity[
    1.], LineBox[CompressedData["
1:eJwUVnc81d8fRvbee2bvdd17k885RyGJkPFFQkakISOUhk0oosiKhGxSVNa9
1k1SmSErQooyskL8/P76vJ7X55zn/X6e93M+nyPl6nPKg4aKisqUlorq/09n
2cj+vT1uMg0N8/WV875gF6+mxLDOTXaU2vHU7PcFj42HbrMvcJP3bucqTCE/
MH5BRVlsiJvMajLd0y3lD5yq+8N0q7jJIrzRNtcOXAW7rbcG9Qu5yZ0CBX4j
4VfB4wEF1eNZ3OS0Gvo3cnSBYGzzxtB/sdxkOd+RpDruIOAIZdWvunCTW5/e
r39ldQ3sWHyKvGHLTYZKB6T1F66BLNdrXyJMuckrDPhnKPY6GIn6EJVM5Ca/
NqipWuwMAQ5dV0crObnJC91bPgY3b4GtMQmtV/Tc5Pa7vc+rtW+DjMV3MU07
XGTl6waW2O/bYJhbXPvDHBe5NPZIOvXrUGBnT7nzk8xFFr/76V6gdTjY9L4y
sVzLRZ5x9Tp7oTkcPLohrPO3jIvMe8jIrFsjAgzmXP7KkM5Ffh9saC4pEAls
Z/kJsr5c5AOu2Y1nD0SD9Q1ygoonF9lcMuWoU1Q0SGW6MKV9hou83tLLCZhj
wIAK6e6R41zkiByD3lnRWGDt7zntLMVFZrN8dqHEMw6sRnLpegpwkTWFtEIT
aOLBg9T6xMtsXOTFxkLF4dx40PeG4/DNv5zk4Fn9uzvfE8Apqtf3M3o4ydVV
zbx38hLBCpfr9ydvOckSU0/OXVJNAsnSrFhxIyeZ9tzRnxnxSaDHyGXuVTEn
2XDiUaD6yfvA4i4jHAjjJKsA2+mQX8lA2N10jC6Ik9xqp3/Qzj0FTOsmheAv
cpKt/0hL0IyngOA5gddptpxkQuvwTaovD0DOUXlNB2VOcoNG5dvw9VTgJXzh
U5wkJ/nmu8ncwqg0oLVccameb3+/Vt62tOAjQHmMLxGl4iRPqtm4BB9LB6N/
4o2aijnIF7ernet7MsGVJzwREg84yD+uNVGP3swCtOaZpNBbHGSnXJp726rZ
QLmkhHjUioNcfVHlaXLGY3Dd5Z1Sxw472W6A0WmsLxews1t6Kn5nJ3/LC6zH
HX4C8uqHnsb1sJNxNp7HfuU/Ae/450TNCtnJzqb97a9u5wHBD/QcvebsZDPK
GdPD1vmg7Pq9E9q67OTUJBNV6e58gBT4Yx/IsJOTZnKiJk4WAM8IWer//rKR
awKe8fHZFILaQwZ/RvLYyPlzv7OPRBcBk+/v1bG7bGSFDefVDOFiMP7A6uLj
IDZyisH8HfPqYkC35DrjYspGVmk6eFBwoQRYF4YNzqyxkmkelYYeiy8Hc1ZM
vMe+spKnbPUbcvQqwA3q+xZFnaxk+W8PJv4sV4CnjrnvvHNYyfrZxA/+uCqw
wk2qXzRmJYszHxYH7c9BNNlo00KblXzDrpZVUL0aCF3+iKsWYyWPGSsVmmVW
A/RurDxghYX8fu6i2d71FyDx9k7O30wWsrfLMe0/djWgzoAl/10MC1ng+KxE
+ccaMMskXJTuz0I+abN2pN+oFoAHhKpDJ1jIETvjwpngFVgo8iNf22Imp/xU
8r5s9gYIXg5rOz7LTK7dShz7M/gGHNVO6hDqZSbbvNQPOulRBzIay7vfFDOT
iaoi9fWx9cC4d+7rXztmMtWlmQiu1UYQkLYx/c6AmUzYZr8wnNoEchzpf6Rr
MJM/vdUr+q1HAuuz0suHGJnJqcdZjj05TgYF207U118xkXNHxE/r1DQDGtkB
qS0+JvJJNfys2Y82oPbzm2wnNRO5acYg2cC+HdhXrihm/GIkh2+ynAx63w6q
DnFq6bYzkhmFOS811FKA08kTR64HMJK309bCqEo6QByPg5GJCyOZje/YIy7V
d6BmyMtE2JSR7PbadqSu+h1gdYs+VSfNSOZVsv3BQOkE9UHNrlu9DOTbrFJ5
62wfwKxe97nOJgZyod2apNazD4CbZsI7o4SB7GG0XO1z9CPwTtjx0w1nIH/R
SwlTivoEBJ8QIq5rMpCdCgQicgR6QEBn+dOtRHoyG9Oa1xRfP5AK7mXQuEFP
lvz6Gy99ox98lN244OFFT86JdjtlNd0PFMIQrhvRk4mkS1v5dQNghNDXVrBM
Rz735J8aR+ggiJ3ZUBgZoyPvSLfFdq4PAlyK6F3OTjpy6ileItlnCNz77WET
kkdHLpCplojwGgZHCjZnLKzoyC02S0cTAkfA4ikxk2hIR444zO4AqEZBFtWR
inplOnKG5/rJ0IRRsH46PlCOlo58kvsa1VTZGCjmFmfYeUlLpnBLqOowfAWc
oUcVnvHTkv1rbxT3Vk6BRlWvhFEaWjL/89RoHtZvwHskYYlr8QD5/Y7haVrv
b6AN//n1jbcHyA1ZBk08ytMg6JfX8VPBB8jXXn34QW6ZATKZd8tj3A+QfXlL
cHaqs6DbuJqr0eIA2ajT1GQ8fRYo5W8PyyseIBda2xQPBX8H4w73vP8N05Cr
Wqjjrpv/APGMLz5qUWjILJTUtJDOH4BYO6jlVU1DzuCIKqw+9hMkc0lt98bR
kKmUPgn8MJ4HRh0v4osO05A1hB7NxHv+AuU6w2VW2dTkWmLQifMcy6Dikmbe
SAw12XrEkPDPcxlUFdxJc/OjJperFVOOtiyDaj7dcP9j1GSREXVRxhsroHYt
47+UZSrymFgYvQXdKnil+sdUZJSKnBBXlOJwcRW89jhx5CmFiuzWXNptP7AK
6ga2VV5kUpGTG7KpHMrXQFONI02fIRXZHvdkxzVwA5B+vdxw0KAil+ILe3h+
bwCyLNuvKWEq8t+sikhar00QpRxSOTOxR6oueMj+0fUvuDev5yCL2yNxrx+u
kLu6DXIukCvzR/+RPjY3OlmxUMG8kSsZL5//I2WsC22/Ok0F809IRbVF/yPp
1dE+TyungkXK4Q7TGv9IXR7GN6ZsqGHV/FE6magdEjS/Mnj2DQ2sPr26qO2w
Q7pu7/7Zgf8AfPk+/8tR9R3S3293uuiuHoBvSumq3Ia3SX39O6KJBFrYcuGt
w1PVbRK8WqZp0EsH20aCDF/QbJMkzIQYn2D0kHJCQaN1cIvU2dvw5VcJPexU
vkP3LWyL5C6x3RIczwD75k2qDn7+S9LLpf951IMJTl/4SJd3a5NU9sO560kE
G+RnuXs70XaTRMf+wuUBIzs0Ljnx94baJklDZmz1VSI7LJvrWPhvfINE/+Ch
+8t8Dujv0drHBjZIlKZToXprnDCfNtxsm2+D1K1cXb2KuODnp+jt3K91Eove
LPbjLhfUnWqsa81eJ72wbLuWocwNaZxfP7n2b40UZ7o0XxjIA3G7gSKeA2uk
hvXKoc4uHnguW+ehdfkaSV0qldVKhhd2jlTHqp9ZI0UFbCUUDPLC+3blPjMN
q6SlE+Id8+b8UPJUHmZ54w9J62QlokkQgqeWXV4B6z8kstrL2xzbQjAySUJT
ReUPyfyTFGn8gjCc+5glwzC6QvK3nA8YOyUCK0+ksTQeXiHZTZ3ZFSCIwa8/
baJKeFZIO2MPfy+9FIPccbx7afPLpA469fgWnDgM7Li/4pe5TKKNONlzUVcC
AsOEYYXtJVIOqy7Vf5WS8Mq0iRV/3xLp6ko65711SZgXwfThQOkSya5C9M0E
kIJ0LdHkcYclErpeNzHVKwXTb9KYK15dJDFfb64dYZSGtVcWflKtLpCa8dza
Z6pkofcQQVoue4G0zLPpMMstByVQxOkTRgukH3F6IexBcjCWQ7jr4aN5Utef
pQRrA3noUHGsXAn7Saq2s1zw/qMA2flTZsxnf5B6L7rDx26KsPXmuNjVxB+k
qEDqmPwBRahidvUeaXKONKbK/cCQpAR35/N8rKO/k1oVrNlzi1VgtdXvZ9fU
v5P8/Qt6NRRVoWf9oa+Ph2ZJg9cGFD6WqMLuuG6LH0qzpMemmxJmL9VgnuKu
5q1P06RcNpvJzCsa0MjTfvWZ4BSJtTHLfrNfC259zFf50DxJ6tVMDWOW14aV
+CX3Fe9JUvM/5X8e17WhIH3MgF7jV9I/heNJLLI42H/8/KWnreMkiy0BUmqc
DsSEqMZ/8Y2T/Jfj3gR/14GFc6kniV5jpIpYq3edhngYHNOm/oF1lPR4S664
j54ARdslVtZthknWi+WnWTKJMOpBrat+0RCpFBTHUNEegr/dzPritwZJJ5nP
n0u6fAiSaUJeSuZ8JrX68JNTjXWhO/ocaDLXR5q/VaIxwakH/wsS2ji81kVq
7Rl3yduAEDwuGJbLfU/q1XI/cgJDUKZds4HrRCfJJrH4fN1tBFe4TcK+574l
BU2JNUQy6MO7FddZUkxbSCpFr1tkpI9AjjSf20WJFaR2qUHe+LsGsEQrl8n6
cDHpEVO6y9yEATT62J2yN/uUhLN+Se2nbQg3md0tym8kkzaz592Fxg2huqCA
07rsI9gfPdglc+QYzPmv9fInh3p4R/snw3NjE9jLVFr8l7YJ6iuwD1VUmkAa
p+Mr9/8jQ1+XRoKw4AmI49RUbaBuhQV7k5dO/DoB0wOonnLadkCP+9KFqcVm
8Plj87eOt3vgv0jfzvVaCwjimWy/K/bCj8y+7ZvrFrAzqHXat78Xfr05XDtI
sITTFgSaGMV+WKMVOIxvsIT8BySw532fYertYOq2T6dgiOfvajqFUVj3M+DF
TRkbaJzmQyf8dhQKM3se0L1sA/nfLv2ndm4M9m1/3Bx9bQOr5f7s2OaPw6yp
mNivFrZwbSVE2jrpK9QGd4ylE/6DKtWhlwpYv8G8O4fzujUdII9Jc6q64zcY
7O4tKBvvALcmqclvSr/ByJELTndmHGAHVwT3R5Np2OfnfyYh+zR09416tR47
A5NOD/h0Cp+BmRpx1MZ0c5D606VEGzkXGN7RqdRrPQeHCaGyio4u0MuFxdox
fw7y/q6ey0x2gfikhMIrR3/A/CEzRQ/qs7B38d6J9LCfkOURT2r17FnIXJny
8Oe/Bfj3/K0HeT1ucNmovynA7Bf02nk4rMDtDofGeed2s37BcXE6Ny8rd1jI
nqrLo/cbUklOqQoPuUP9y48mDl9fhFqDqy+u/fSADakfHxhtL0GImeXV4bwg
w0eGmHNyy/C0e4OAVqwXPEWnfy3achlqrb6tKBj1gnP+L85Qni3DmrYcuvjY
85DX8pGckfUK9AYjD1MWvOElFtfXhuV/4K9krod93y/B10cySzyG/sCDVENR
uqaXIe31/qyoA6uwnXzkNuX5ZZgxZxTWbr8Ki7QJVnahPpDSrmxiSL8GRaQn
5gYfXoHioWsjBs7r8AlNxdhHJz94/pXaR/e4dehbjrl1Z/jBl789yZE163DF
b+Dr9UE/aHLmS34bywZs96Mv6D7lDwN1SZcMXm9A77i7k0WWAfDTauzeUa6/
kLvjXKuTbyAMPS8qfbR1G9KLMEX2Hg2BWb7HoqPmt+FZp/n3Fskh8NU1vx9v
eXagE9OC2r3JEPj7TkelqfsOfBbGSToRfgOeLgnQs6X7B0PPhNzf7LoJ8fNd
NueP7cIEr2ErBYNQeOrPxutSn114XmMi8IVvKLy0fVD0d9ounLzSZlWcEwrz
Wa5N+c3tQjmRC/xDO6GQS0XW58adPej2R7/fpiEMBtaCtrceVCg7Q5MzwCIC
Rur2r81do0LDd+OPU0dFwPtN5+WZ71GhUY/8Ptq6CFhGeRBnWkuFTt3y6/SV
jYTfPv+06KGnRsldA5Mb1FHQYiN17MszauSWw2rh0BsNlYmL679+0KAfdfci
Sgbi4Ou+yx3F/2iQA335ET6heGjg8zvdg+sACuisvMl4Jh46Fv7SGyMeQBen
MtXjZ+PhPd6F8K6YA+g8qWCJl+ouXF6aYy+VpUUyhseD+s0S4aviKTmvs3Qo
tmU9ylUlGRoYum5KX6VD9E/2ZI//lwy7v06+m4ilQ2MyfV23wpPhnMDkxf+q
6BB43XN1aDgZCkdPVBvt0aGeV+WcJxNS4E3XUSCbTY9+OmG/YqgewqMin22n
hhiQtyNt3nGFR/CGysG0E78ZUPt5rlCc6yP4Ers8+PIAI9JgqT8Xk/UIyrjQ
28WoMSKjILr0c9zpkLYAb68SyYhMsiO8eA5kQIpa2ulAdSakS9hj9N7MhMeP
2LkwRzOjb18N0VXhXBhulZ/rn8mM0Cq/iibIhXXuS19Hq5iRiRivjqxrLlSK
iT1bOcKMKgt+rdWU5ELmrteu1posSJ109uIN8AR22Qh5PB5lQTwz6+fKruRB
8/Nfzmtps6FPR33fze7lwyXXnCmVY2wIf4QnblK+ACY5up+WP82GrvP4ybFb
FMBu89+mohFsaMhoc3wntwCewtNo0Pexofba61nqhoXQ+oDS+rAfO9KwhHJT
qc+gQ/a18LBqDuSuT/+Dw7kEvvBKMJsT5EKq6dGOaqAKOkja6DdIcyFry9Ie
4FAFqYbEdJLUuBD3QseiZ2AVND1WKUo04EJjAYuxByqr4LRs73yMDxcqKKqr
PS31HPJ+E4iTp3AhzqGYvfPM1fDqmaeUc/7c6NXpKdmShReQcKoOznzgQfwk
nr7h6VcwWVlZHR/IjzhGn/mqr5Ogipssh2QoP7LKfqPfx0SG7RkSi0xx/MgT
7QzGCpLhJhNv5Vg2P1rmqYyZ1CFDp7kdtah2fvR2S+uywRUyVCr4qNbPK4Ci
g0Jpyr6RYYu4n5rfCwG0XszHPt7aDB1tL7I7NgogDZ+gZ3E9zXDt7rnfhm8F
0NqgtKDKRDNU+OdQITQigJqkyUOmW83w3shRtWYaQQRCqE9Qa7RAh0d8apyn
BNEbbKeRK70FLnO9Ua1YEkTe1g9mql1aoUukUPvlbUHENx3xX/mlVti9fs1R
nV4I4ZBm+YPrrbBiRDe+SkQIOdeUYIoPWuHFgoa5aiMhVJF8P8Wd0grniOSn
r7KE0I7l4Pu/cm3QrlTycPAzIfTkRVV1qVYbfCsW1kusFkKui2q3joE2WEhz
hLrurRCyCRlm0bNpg25drU4NK0LIzvMuO294Gxx3fivUbCyMNAA1s/1gGzzZ
K/88zEoYJdeY2j+YbIONBrHGR5yEkWeofG/tfBvMUjwe1OovjFSvDmRV7bVB
+z+d/e2PhdH7ST91f7n2/XvAx8TOVWEUtjOkz+3TDg3+qsnH7wkjQqj0q/Kg
dvjiQmLTCWYRJPuWdlk1tB0mW1j86pIQQd6JZXKjSe3QXLjX5JOJCPrFbj42
X9UOO8sH6PpzRdB1j99r9fPt8PIDv0NjJSJILZfWTnKlHXKFcFyafSmC9m5f
M7yw2Q7tjI/3b3aIoM0/Bzxf0lLg7FRDntiyCDrS1vEflygFxr2z/yy3LYKY
ejIKnklRoGrVOpMGnSg6M7bRLS1PgQE3NXyPCIkiTVeNKx80KZBGMB966osi
U2O+l98MKbBwF/lfOSGKYh7rfCo0ocDjM2OF12xEkcCYjKa5OQUmVQuwJ5wX
RQ9TJaPM7ShQ3Cx+tOq+KArjScxnPU+BLdoKnHWZokhLNl5p8yIFegi3H20t
EEXJ1o+CO65QYNn33ZKBN6JIPrIXJxBMgYfC/a5tTYqioyHs9ReiKHDUi6P8
wIIoyrNRYL0RS4Gh5mVfWddFkeALW9KVeAqkiM4ek2AWQz96fCQZ7lOg94GI
EAVeMfSo8dGbohQKZPspUakpLobuUFvFq6VSoPUre34DLTGUzun0YjaDAjez
14+b6YkhSaLUpmA2BWZGpty0NRJDCWMOp9RzKBBc0HjubCGGSHpGdYpPKHDK
8sO0l4MYipWOVmB8SoHRRG9BP3cxZCYhm9qZT4GKEgymIZfF0OGihztXCinw
ygJ6cTdcDDW+a8w8X0yBvH1js6kJYojbxO1dfQkFvnpzXTg3VQx1X6gdXi6l
QIdcgZPFuWLo7UXtDpZyCtyNfhlWXSKG2o6SkpgqKDDvkmVN/UsxxF/3TH1+
Hxta/55raxJDt8OfPqmqpMA53XjRjx1iqNys95t9FQUmSClYDPaKIZbRhj+z
+1iDsT3i6+i+XjabT/89p8C+32df/ZgVQ7YLawFl+zhwYPfnypIYUqh3+za9
j4UbMsV3tsTQ0OZ7IepqCmzKI56ioxNHUZ7tAv/HZ+8MRLFziCMyu8XY/9fT
XvF7IyAkjiIOD3j/n6/IluOXpLQ4Krkp3/z/egeDuYeo1MQRkfJMeXS/n8x0
vtavRHEk19YUDPcxb71gBfmoOMoqFy4N29dzb1QkPfekOLqXu9Wet6+XYVc8
MtReHLHEq33I2/cnVOKgj4u7ODrLIdAeVkaBW0jWAfmIIz33gmq476e/q4Kh
5HVxdEfjdObovv8LEcoaVFHiyMbNJMquiALPFaiJfE3c75eBL+jF/rwmKJr0
5AxxdIHnV9Cv/XnazeGWcwrEkTfuQSL9/rx7mYijt6vEkW3qacpuLgWeUD78
1rleHI0USst+fryfl8v62RI94ijuBE3Ywf18vU40iN0bEUcbxU+T09IoUPP5
Mf+JWXE0X+OwNv+AAmVWzY7n7IijXcqhMa1ECszms8TdZpBA6WqnQ2QTKJCf
YC3hzC2BGK0iszb288903WFNXEECPXo7n6MbToHhmWe+7mpJoO7X0Tmltyhw
p8Hl/Tgmgfr7Jh13rlPg771zTx5bSaAN3nhLzJ8C+6P8zcRvS6A7cc/poCsF
nnwWSNy9I4Fu3IrurTxDgW87rkmPP5BAavy+C1T2FFjHEvo3u0QCXZI4Zm+w
f95z7icUiH2WQFo1F66c0qVAwReJSf++SqAcj8rttzgKTO5PDhmbl0BPJumi
xNX3z398V9FHKkn0YU9m9bI0BdZ87L11j18Sce72cOQyU6Cfs3XArogkmvtC
tpLc/36pLQ2cvywlidwSFDzD/7XDIq5h65Mqkoj+scflhcV2mGE9ocR+RBKx
nfAmnO5rh6Ff5j/fvSSJpEmxNKQH7VB02TNg2k8SUaoMn91PaIdvGKa5DgdL
ogLsuNjxyHa4ghs1nQuXREt3Imk9/duhW2JXy5FHkqiwyvaOq0U7NDIor9ho
kUQtN9I3gujaIWvF5eizglKI6nHNFeUzbbCo7af0azEpNGrGTv5q2QYNR841
s0tLIZHJ9He3jdrgLUbnnXpVKURX5NUYot4GF13N/fiPSqH5Kk++K1RtsFdA
w+n9JSmksl/F73ErTAtb1tFplULN1ZPBql0t+/+jeCmNDil0OM5t0YXUAmml
5diUP0gh4UkzfHR1C7zS5jAtObhfz1L6S+GjFmjC0JbMOi+FmhhkqAzdW+Bu
QuriN+6D6GuqIVHobzN0f3S4ONn1IFIwkZs4JtwMNSqjRJeopVHtr5fruzFN
MJowuRh2WgaFPFzVOGNXC1smTKMSXGTQ6awnVx/q1sJ/Ma+F0zxk0BWm78XD
orUwYCjRsMxHBsn55HdGT9bAs9dA5ucIGRRNdU/7+oUaqFefaaRcJoOqDQ4c
Xg97CVeAbXb/zv761zkp5XXV0NnovYn8Y1mk/VrS+ta7Cng9QDNW8Ok+PkT6
NZxWAVPz0tqZimQRV5f6d5dzFbBr1w0tPJdFB0OX65cPVEDiqx2d5+2y6JmW
NbOMfjnkVFCTOvxLFiXt8ckvt5bCZqb7Gyf15NApFrsu1YUiOErYwCF9OTT9
XvfWEXIR3PQ446dpJId25IZ/Rz8ogmotir94LORQDXuqUw5WBDOut0wNue2/
v1EQx5n8DPrN//ngGi+HQt6eYqYxKITSH2zzA7/s8//a7vPqegpLBK9gfRNy
6C9VmJfD06dQw/3OZ/UZOXTHy/Na1PWnUG+7nvHHohwq+Ki8F6P4FForSl06
TSeP7uxaL2JxeTAyal4Hacij2WwzSQ/bJ3AaC33LFC2POvbG6zy0HkPvO+ku
5+Ll0T2+xm+Bv7PhUn/135YkeYRP/928XpINdy7MKN/IlEduDvee68tmQ94M
k6TfVfIoIk8k6594FjRY57XvG5FHh+otb/fJZcD8iuKfWZoKKDYDfPoZlQoN
cJM92XgFhJBb0cKpVDj9RvDN48MKiE8iKt1IMhXKtMfE5BoqIPNhj1Tqhocw
f8RDJt9eARGJalnxGw9gAeNBp9IwBdRtlsBTeisFGt2zNyyLVkALR0VWmCxT
4CzPfZXyeAU0U/PhT710CpSToNqueKiASs8f4RbsTIaFOuNp1cUK6O5C2O1n
wvvYNaPnTY8C+vS8emOwMwkazfW8rvusgKAKB5N+XhKcvcSUWz+igKJo2IY2
riVBuWvBlxtnFJBRD6+JmVISLEy0ZWn+q4DeXQ84LSKWCAsbuA07pBQRmxu/
jVJnAnzGH//6s68icj7ikR2YGAur31zdPhKkiIS/N5hyn4iFjY4uoPKGIrJ3
1bhznCEW9uXptMXEKKKsnNCl6LAYuKf29RMxWxGtX0zwlr4ZDf87pvM9o2N/
PSm8nzspErr+lFBi+KiIOKp1KRvWkfDSXeZL/n2KyGe7zfu8cCSM6JtYOTGu
iFj/I4ouFkbASue43Z0/ish41fasNyUcMgRP8DlLKKGGqtIyK/EwyC3Safde
RgkVZW1OPZwPhWJNLzMJSkpo2FKUYPsmFGrTxklx6iihH5q1T81sQ6FzEk61
2UQJ8UIzrX/Kt+GrojsG0oFKiFnsZbzRfzeg57C2//cuJTRb1nJ2xCoInqIR
ctLtVUK6vWXdIyxBUE951/juoBLqWr75KKMtEHLf7BDXnlJC8+ZXRcyIgbBB
8kznrQ2lfb2Zz04rXIXcXtFS/AeV0X8ekSq9iv5wJ+kC63l5ZSR1qfM77S8/
+P2NxUa9ijLSkXN0G6/ygw0sIh/OEpSRZmPxym1dP+hZWRlcbqqMtM6+0bW1
8YUN60OfDIKUUb/VwSiChQ98JtFUl3ZDGY1xm/Iq/rwMk42fFvwMU0aN1y/F
6UVdhp4Zl0KSEpRR+EZeR1PTJcgNaORHnyijFjGZijlwEXpGKd/y71JGbyTp
W3J8z8NTFZznKT3K6MnJt4Khoueh3uCaldCgMhL45Bzr0OEFuRXJiqRJZXR9
8K3h6kEv2NBlPcC8oYwY3p8Wvf7tHOTmvaWSJ6WCiHQadH2J7lAgKMwjXU4F
Tc0qjW2ZuUPRL5GPk5RVEOOxapkxVncomxvPeVtHBc118cl0JrhBokr66unj
Kmjimoof/0NX6GTwsoHPVwXhc2fU6Sku0O3ZqzXWQBX0xlxsgTXRBXox16vR
hqigNpvzCy/sXKBvd3PuSqQKSr8oJPNmxBlGOn6K/PRIBfm/Ork5ApxgccBP
0ztkFSR9Re32Xb3TsGLwV1Rouwq6XVfci006wGrd5aagThXEUWqyuRftABuo
NjXO9asg+7f33lcM2MOPCXR8R+dU0OTCKuHCbTu4mi85tsOhit5Ychfw0djC
vwwy/Ku8qiiIeke0sNYG7nrLm88LqSKiQwKHxEUbyKCp1jwsrYoqG+hbycPW
ULjxcEEtQRWNiTtxhpGsIBqwvXTFWRWpP0v+slJtCats2Gj63FWRxfS/XbKP
JZT83Jqq462KmhkIBVdVLeHeZw3yVoAqSu9oa4wptYBNQ8w8UXGqKDbCYY7Z
3RweHm16nV6jishKbl6OXSdgieNVs506VRRBWn7o7HICCo8pTzmRVdGNmfXC
iTUTuDX2iEXmvSoKubfGbSBrAl9P+DlVfFVFdmX3NiUeGkP8NznaVhY1VOaW
5mxXYwgL3cYeyXKpIau/T7mEnQ0h33SKaiy/GrI7GnSUl9kQrk5T/WcmpYaS
3wfH5bkZwBezX4oH8WpI3/9UYb3MUajx8575wlk11CarcaJ4BMFcb8Ppk55q
CBEft2qnIcg5vx38/KIaymVmHm2wQnBx3isvMEgN5XudvReSA2HFryNrVHf3
6/dhe6gQg8rL6xl8r9UQm3v+gUtMuvBl6fuboo1qqI6lbzg2/xAE53JdpFvU
kInFAQlW/UPw1MhxOc0uNRSgcoybcIsIg9uznpt+VUPbS46M+YwESEk/0hHB
qI7KrjNfVnHAQQtrgdI4NnUkv6woS2LCwS/sC3fvc6ujenp/rqA6bfgr4qFV
jqg6Si7ARR2T0Ia8l+fG6zTUkWxAPBvtuiZ0PXJvbdlOHc2P1ehUFKvDhR3X
oc0z6kg/LdtYUkkdBr4i1O+5qqNIn/TFS2Vq8I7KZCjbJXVEM5a7FF6rCqv4
cayKYepoYfpi+NyEMtTtYVxUj1ZHq06eV+MvK8PW+LEefLw6+rMi3zK8qwQ/
U8WkGTxUR3aN8llnZZTgv5/DB12K1RFf1q8r4eEKMLqggs6zQh1xn/P8/E1M
AXK6RMxdeqGOLnN4Pm+rk4cyAyoVIY3qaO7rUbalTTloQrp9KK1HHfGefVTt
HC0LH6XIWnz8q45Mdd94eU4ehDT9q1/qd9WRmSNO5V/KQYhnnqrup9ZA13ue
+NQdOwhzTJ5jLfQaSJU/yz2zWgr6vTe3yubUQF6fdeGdh5Kw8MIrQV4eDfQ+
++TkgoUkHGGRGI/j00AbuzFi9myS0MD0t1ewsAZa7i4qvMYtAQU+JNyyktFA
dUoHAzKFxKDppdWjnXIa6Nrr3maZXFEYyubIpK+ogeaDMOMYBVH400z5gZqa
Bmo9sZzbCERgw8d3xUxEDYQ7oRR2OFQIunbTD5BOaKCQO90nxU/xw7QrlzPw
JzVQeW2yxck/fLCL87NzuYUGMrE8qLLxkA/qWBb8zLDRQL5ut5ayJ3ghY+9R
qkBnDaTcvEhbHsED9fxK2xfOaqBv53rKODV4oC83T7ybuwaSd9Vebh3jhl9O
TfFZntdA06XFS3QYNyzvC1VW8ddAUG+nxp+ZC075zy3lXdVAuS7Gbz6ROSE/
r0WtULAGihZNIdgGc8JQawl9hpsaqN9/5kreAAc8NdBoOxW97/eFejauOja4
+Xkr7FHGvt5oxPRjhglO0emtGWRroMGuXaob3kywC3fTazln3++Opi3CMiPM
Td47aVKggXSMDyoy0DHC4ydpRXcq9/WskokchvQQd9MwsahaAxWd5+ddH6aD
4mXRNDY1GsiQrqOm+QodXGFi+lFep4GycuUSvj+lhRntbLXO7RrIWMhy7KHE
ARi5elKRtUMDPaC/49XZQgMvSydlve7UQI5V5uCZJw08GsYdwdWtgb5EKpZh
tdRwQU/AovXLvl9N/1WJn6OC2EvJn3JLGuhu+6tv4vw7QOHb2TN9KxpIYnvs
77n4bcDN/bT79poGqvx7kRV/YBvM+si+GtrSQDS08SbY1l9wT1kpMo5OE5GH
9vIptJsg2OHCBp5RE7V67IyI3N0ArnfKvL8xayLX1T/l+QIbgPBdzVKPUxON
0n66raS9Dr7maYv/FtZENW/6vlJFrILOnoD7GWKaKEb3wpd5kVXwkqqW9pik
JvJ38mFsrv0DYp2I8zmymujFTBoD48oK0BTGXltqaKI/nFbHD95aBuH3jU7V
GGoiwzOKtyLe/wLXxlIXtI01EW14uJAF9gtcUfweXW2iiXKK6ERzny8A5+aY
+krzfX5Lo86cJ/NAb7lDpsReEzWffE/3L/sH0MaESAqOmkj0ddhsy8EfQOnO
eftnTpqoun3gUH3xHBCUYr6X76aJ3PTXnok1fQdrFic2Hl/SRKqbDm9L9mbA
QlbmfbErmiiyydGa9uEMmJ6bV87y00SSBmUzxiozoDc0wSU9SBNdbavc8HWZ
BhVVH96lhGkihRbuI27jU8CL0yIr9qEmmhlZEpBV+gqcHXPxDI80kdLXk2Pi
NRPAtmipOypDE91LHt4YFZwABug+XUSOJqp1mcZNzY0BqSu9l28W7/tPrXmr
pngECDYcZNop1UQD2DVKsOQI4GT0f3q9QhMFUF/Ubkv/AnZzeIaCXmgiPe+9
25SUYfDlk7W+X6MmCtI/IWecPwh6RApGlkia6J1JZYSw2iDo8Fy76tOiib6U
dVRI1H0Gr/Yellx8q4lM1C2oM4cGwAP1QR7PHk2UXvwpzUStH5gl2s+entFE
3F4v39fgesDW+Qg1zjlN9GRAflrmczcoNCgPbPupiawGexcjrnUDqi0qBtUl
TeQk+Up0MP4TqHYvkt/d0kRpdvfTGua6gDPs9an+p4mCp1d1k427AKvwzqtz
VFqIKcT36KvS98Djk7nxJzotxC45414e0gkEdTe8cjm10N3wxel41AHaeKWe
W/NoIYphTqDom7fAd9HkLyO/FvommDF0G/cWdOY/vuMrooVs3Igi0doUcJPD
qOSInBYaTr33hNOyDUxNP5ifPqyF8Iel3v3aJYNEUpN2OtBCErWDOxGPyUAv
Yy7ETF8LXXsnXyCLyOChuR5rrdE+f5LyoxZuEjCu+6YSY6mFRIrVHmAeDWD1
AdvVw9ZaSHZ1nnmupR488SE0LtpqocVUV3sWmXqwJRNvZueohdb0rgcELL0B
5YlalxU9tdCTLImo+cpXwMHbsXbsvBbiEX7Gf1X+FaA3jN69f3Ff70N6qaUn
tcBla/jelq8W8ooQ27uRUwO4PcIq39/QQl/+HaK2qn8BSLB04/ZtLbTnY2/6
1vgFuCg8AHHhWqiRNuvUm6Fq0P5JoTsrRgsdYcpcmNx7DoJ1u5cuJWuhEkk7
iW/nq4CWFpPL6gMt1FWvL6DCWQUWFI98up6mhVotcEfTrlQCZ6GX5TFZWij8
U2xan0gFMNpM835SqIVeCRT32WaWAqql7mH5Yi0kE/HN4eyBUvDmO9PxilIt
pBTczJh4uQSoDIbI11dpoaHtoi7ek8WAp9Z5ur9OCzG4rixIajwDXeWPrE43
7terT7mRXlkIogt6WiZJWsiIpjmySbMQbD04+uR32z7eG+gZxArAV395J8ZP
WiiARDH44v8UVGguDh7+poWWaD7P3TTNBV6KCsdaZrTQ0zruV+8mc4CU1Nla
47n9PFC9nryqlgMecPY9sPmlheiOQ0ehvmwQslhr6bOxP8+ePdeAY5kA932R
vPZXC0W09sgKlWeA3+MKGjd2tNBpqs+B9PwZwPVjBvsdam1ULjb4KHD5ETAu
v/U+j0Ubqchor052pQKagle6iuzaqEeSauifSSpoyFoqruTURnr0yfpT7x8C
9QTX2AY+bXRCxtOzc+AB4L9gZPhZQhsJb3DQJjGmgG8K7PvXKm30n6uCtXhj
IkhwMwiPwGujjVq6UW+mRIB/fN3wH1Eb4Sx4BRPs74E4nu/vlzBtJEH3vnuH
9i7Q2CUNDR7TRi9uyHfcjI4DX4jrmZYm2uig2ZHHVot3QIS/ivN7U22krFp6
yOv0HfB57tFMk6U24n4qmcqExYIbfb4rBae1kXnrQUNXmWggx15UI+GkjcI+
/Kd9tiAKfDIeD0532dfjO/tPXDEKHGwy2Uvw0EYp0tJs2cRI0FEkzRrgo43K
1MwMRAPDgd83+0+/fLWRxZS98h2WcCAinpTsGaCNBjXF1449DQOXU3YET1/T
Rv6fFevuDIcC3lsDskcitNEK9+JCHukWaHrN8qM+ShvFhFcd3GW9BTz/6Jfp
xGqjD9Nj5UedboI6rwotxbvayEgrs+QQ6w3gYhUDOdO0kUwH81pmyjXAfK+R
Ji5dGxXdIF7l2g0GLzr+tB/I0kZj527W9V0IBvTAxXQjVxuFet1Q3bAIAmUK
h+zHS7SR4kWz5WF4Fdi6+YjalWsjtZB36n0tAWAvu2Cip1IbzTN9v51iHABO
8XCfa3+pjXwHON+rOPqDzX8//cqa9vc7Nnop5/mCPKIUXq5ZG6Xljp1oO+QL
Tvj/9zenVRtlCjz4U913BTyea72d0rHvN5PgSSf2K8CgLyvheq82EnTkX1c8
fAk8zSr7pzigjYK+fOb3u3UR0JxruDw8qI0mvzcx2lAuAPLmiAVxTBv9ahTg
venmDfTERfjWv2ujqsw9uoBuT5D5XSm64Kc2ErpQ5Fim4wm2qnQ3rH9pI/vh
8KDqx+fA66MOwy9WtBE93U/FrhAPgDufnu37Txv1xlrlfHJ2AylaxexSVDhU
dE/ehXXSFaxsv77dTYNDNN/ULC56uIKqe0Nn1Rn3cW6Az/Ggs0DlpYDcL24c
Mkq+bbF23RnE35RPy+LDIUn3sVM5pU7gpxGB0VQQh7rj5KwDJs+AomHbnyVi
ONQo4FMp6egIZPYeVngp4NBQglY5Ls4eRHQUSAgq45DnARmlb1/twNT9mqS3
qjhUEZmZ33PYDuTKDPjJaeNQB59QAd2uLRA14SVMYziUoGXKzfbcGoTwyBSl
oP3+dHN1t+SswZdRbaGjR3FIzVXpnXuuFXjkY7X9xBiHZq7jTE9nnwK8D5NJ
zlY4xK807xPXaAH8nfI0OGxx6PvJ/EQRMwvQK1/9pMkOh8gDzN7cJHOQVNcT
IeaEQ7QbQU3uQicB61dO4xEvHMq7NHWrnvUEuFAs+Sbuwr4ff13XpmxMQKef
hpLuZRzi6TAdf/P0OIils2BN98ehxLfX3u6ZGoMDyondtrdw6IihhNRgryG4
wlXhNRSKQ5xjPtIKxoZgdKOLyiECh8YLK6q7yQbgZRuz5plYHEqdVOcfrj8K
3J2i77sl45BWpffki8/6oNugQHHmAQ5ROlXXStz1gZ5yW/O5NBxSDvi14bGG
AO8m9cr5LBx6xMJTMiOOQNv9m6euFOKQfW4Z01NJDGgEZ/1cLsKhH12lirYe
eiDLqT7cvxSH4p6X2WdWHAYByn+rA6twSKH85vSlk7pApj2A52YdDq3ryghb
kwkgqTSldLcBh6pZ0lJeyBHAzv3qo6GkfXw3o2EoCQ/6nZb8I9pwqG5Splbw
ig6I3LzQf+cjDiXrq3uy2mmDpfG4iyw9OHRfdvaJ1hct4NheTHu3D4fsflMN
BThrAVzyd1zSEA75CLxxofbXBNPKbg9Tp3CI99JsYGiwOrDgDlcVnMGhNbWB
8aQSNdCwmdue/h2HTL0cO0mTquBB+/ha1gIOPdwFYdtOKsDA2cH26ToOiZen
iDy9rwiqDK/9lvmLQ6sCwgsOPxSAqMqj6MJtHGJZN1MxNlQAq5sDtcVUOsi/
4O6eA5M8yE+2FKhi1kHq84YlpSQZwHntSqUmmw7C2Ddw1ngZcMM58dgLDh3E
IQEu+lZJA2uVD0G1vDooaL5h5UXFQUBLMR5qENdBDoFfPov0SAK5w/riAVI6
CBd4aGT+P0lwrOqQu7KMDoosaRcQbZMAcRlKS+mKOuiUij7T+J4Y4PRhZQzC
6aCJjK9umSRhoDVNe1KNoIOsObadS/4JASv7fykzh3SQV0sGiVtfCKQe/S1h
DXVQbf373jODAkBUsJugaaKD1OivXeUFfADc7bg5Z6qDGt1oGsWf8gJnmubW
HHMddHtFWieQlRfkLTw3Z7fRQXdStvJT57mBQnOK57zzPv/FCb+7Q5zABJ9Q
nueqg/5LtQ+Zd+QEF0oj/9h76CAqodOeIe84QMXDq7c7vHVQ+sS1qKYdNqDt
/V9awVUddIORJUu3ghlYT5iPOQbrIPYqyjHsBxMItDaW5g3RQbn/DtW+U2QC
r8GhyvBQHZQRNP9+po4BAB6Rt87xOig7zilVRYgOuMTysAnc00FSs7TRQTdo
Qdg/FquPSToorD/YW3P6AGj7vjOul6qDoprUF66SaYBJw/i60BMdtKKe5Mhc
TAUuag7q9TzVQcsj5xwSVajA3cJP4bGFOqjAgFEAeu5h3Ulk9o1SHWSlLX58
O+0fZuuRJ9dfq4Oo1SQ+4oy2sOAvGRfj3+igM+/PB9WH/sXSzVOqjzToIPI8
RD/Jm9jooUjwvFkHFWpLv8yx3MBc2c/Z3uvSQVwzDlePVK1i/pTTS8RPOqht
07O2mH8Vi7xlGfetRwd1Tz/5cT7sD/bst14TcVAHHagn6Ya4rWALH3nkvk3u
9582u/LadgnbjWYi353WQXzjYaZ+bxYxDrhnT/y+P99eVXuPrt+YVuXPu3cX
dJB9r6SFM/0vLCixeY2woYMsG7ze3Wv/gcUee5U49VcH6WvLlNHT/sAy9soU
7+7ooCZSJYXJeA5r8Hl0ZooajxhWzLV5v85iNBY+7QmseDQd9D5RznQa42H0
cCZw4JGAw8DCaPU3TIbs8HeSC4/U+UZ4dsW+Ycc0jFQJAnjEgZuOpqGewhI4
xR5OSuHREbfhvJxfE1h2B7d6ggwe9a+4Dkpvj2MVoYzv8PJ49ERw0LOSYxzr
WfqzE6+CR38iqyK5zUYx/p5OdzwBj15+KzjzkWcYU7hD3v16CI/Knrb1G1sP
YYf0ax/F6+GR1g5l0C5jEHN8/qTrqz4eSdMprqfhP2NP7gfj4k3xKII/VM2j
tA+rPn75o445HrlObFnb8vZhbdTuXl8t8Ug8ySq1JqwXm/U1z9L5D4/2jKmv
Yed7sE1FQ/xXezyiDd4dl//WjTFN6XbHOeJRYEr76IGz3ZjKKTnar2fxyPs6
545u90cMYxZ9HOeOR2a7o9LHpj5gJ1u4iDqeeDTo/kTObrsL89X6dyHuIh6h
k1T4ev33WC13fx8uCI8UGfx+6gh3YP3fhx48v4ZHF8RHnvlfeIutNIzZqN3A
IxoxxprYZgqm7vl9UD4Mj36yasW+CGnHiuq3RoTj8QgjmvelybRilKS9rLS7
eFSkLWXFl96CzXjQOvEm7eur4Aq8ytWCHeRk/8r2EI+mkjoO+rE1Y5nuUtNU
OXjEK+jiLO/chNUdkiu4+QSPjl7awVeGNmJD7Mrntp7iEZuXZrpvUQPG+wY3
96cIjx6KqlZsMtVj99iMF2ar9/Piy+6TzPkaK5syLXerwaOg9TY3L+dXWOcr
y8tfX+HRIm/IlO6LWozB9fTScAMeyUfxbh8/X4OF1l5e7aLg0XCd0yV/lhfY
43j/muPv8OiDNHPGnVvVWKNLcCDlPR6pFawGZK09x7aYwzdJ3Xg08y2D1Xix
CvN3frhT/QWPdPRpvR+LVGDJuIxG9TE8cmPK+6/+cDlWxZRzq2wCj7heHfbF
u5ZhCy+KqAqn8Uj3DQtrSnMJdo6xgTb9937+6OeJeu3PsMgxcjvf8n4/gcu9
aTzPsLzq9ujkP3hEkRXNYvAsxCYcPzEmbOLRq/i/ZimiBZjd8ynW2zQEZB6y
ffJxUx4WGP39wzYtAYVeKcYNauZhD08v3AtmICC7tz8/iBQ/wXrp1jn9WAmo
x5fhivXTXOyEAxOfBz8BSRGSXjHHZGPiTd8jBIQISB5IWVQ/zMJWpCgr70QI
iOI//2G2NBPL+BHerSa1z5exfpfldzp22ewsnJQmIJ9s0bo4oXTsyHNYkSJH
QIkkfNTLE4+wn8E78ZvKBCQzcWeV0JqKNY1+2SpRI6CvaWrXVBlTsWT05vwZ
TQJyHzxnRGf1EDvEGHisBU9A0fM6mU//pmCxaYs0CfoEpJShShyPuo85bn/w
BQYElO6QXS++loRpOJd9XTIioFiH4tN/vJKwIbnzTTam+3x1bi/u19/DyuKO
qTKaE9DEvF87Y+NdLPS3bFadJQEVzEtlJVMSMPnaqWsS/xFQ+Oy7zomlOGxL
qHmux56A/nzmu6vAFYd9vJnzX6QjAT1oCn1/j3gHCzR01PlxloAapGrjejNj
MEr/wFL1RQKK7Hyee7EiEssgvnT28CGgZG5J1k7qSOxyVvJHAT8CClZPrylz
iMD43M3LbgTt9++IZzslGo7NvVUVUb9OQByPiLrkyDCsQZk1bvIGAe0Mx95j
XgnF3P90eBqFE1B70pyoZs1tjPjfs8+bkQTUp6liIF16C2OtjzIsjSEgR4cO
nafFN7GX4UekOe8SEN+TwEpdUgh2gLthfDiNgPzvhtCSDIOxz1czzBIyCKj1
5tMu+mtBWMlwcAPIJqATln8eL1QHYqee6GQ8zSOgI4XfzzUeuorJ0fEy2RYQ
UEpHw5Z+dAC25bUSxFhEQM/jK+vThvyxPI1Km0vlBEQv9Zx++64fFvjgbptE
1X6evvhbVSz5YiabF7R7qwmIy05T75adL7ZMUuAivCagw89C/T7ir2DIPK+L
qpWAxseZ6KasLmJS3YmuUe0E9OjP4AljvwsYjeXNTaYOAhIOfbt8P80baz1l
J8PzYT9fglTt/9a8sPw+w7q0TwTElrT9t07NC4u01rYQ7SWgiHDRmPuXPDEj
W/YbsoME1DjmmN2944HJD25zlQwTkPEFj5gJUw+M0e7HM7VRAooxvBhkneeO
ddq39REmCYhTvNj8vaMbZnbmurLJPAHNnTT4XMpyFlMb92z++IuA/sb5f8kN
d8HYnW3+s1oiIBoVqmM5285Yt4tGhOMaAclxhOg/p3LCnk+KCU1uENB56Yik
OfYzWLIrS6XHFgH9KiUKp8s4Ytbus18u7xEQtbFQ0m0PB0xnpu/KH2oi+qlo
n2aUZI/xn2umD6YlouwJpfWiZjts0DNLK4yJiNwClHP8Cf9hDhdOxaXwEFFt
QYvsxHlr7PAClBTkJ6JgDv6DuDYrTPSSam2WIBFNDGTnP5e2wsYvM04ViBHR
9J0anuhlS4y0uBakJElEtIe+f090tsRyr3xjqzxIRC/SX+7J91pgZ/2aDr2W
JyLqP4ftf8aaY0f+lH7SUyIi0y94mq6Yk9jBgHSPZhUigurSnG/umWHTVwPu
d2oSUREqtKl7cQLzuqb0Y/QwEclFxo1+szLGjm8J3D4LiCht8epKVsIxTCmE
jm8WEdGc2s5A+nsjbP7GV7RoSESnWuWTMk4bYl3/Pnz2Nyai131947DMACu7
VX9x04SIno9R+i/QGGCXQ1MfUVsQUYTSy93ipiOYOXWkWvQpIurw13nsJXME
0wj3bWO22df/Qa6IPlEfW4kwXeJxIKKnMejiMT+EXY2hMZZzJ6LOFK6QnmE9
zOjEL83H54jom1Jw3PziYYyfY0iE/zwRDaypm5ixHcZep5Yv0l0motXoEw10
Zw5hsQ6Phm9e2fdP2Tlt8R4RsxePaF3zIyL+3c8Ox94SsK0Cu7SZICIKp3K+
HGyCx96fPxp25joR6QUHn1t+oINlqapdGLhBRGu5UaECMzgMqzkA28OIqPF3
yZ83D7Wx0LaK2fx4InovdHy8Q1sTs4hN7xa9t6/v9vddrmcamJRpZN2DJCIq
D6RtpYhrYC199vciHxJRWMuieo+OGpaSZhC8k0ZEfPpMv2SBKuZ+Wt01IIOI
NPMtGI+dVMHovtHi3XOIyIXCc/hvpBL2uXBRYvQJEV0cynTnLVXECr2/MFnn
E9G7G8arHEMKmPFK5djRYiIqvd6f/clQHoujPh0l/YKIvL57t417y2Cn2w19
MmuI6CTeI9ypRRpTuaNhz/OaiKh8WAZ1JKSxD5z0qgcaiWj09w+FI3NS2OP+
Jf4QEhF5V8l2y1pLYZcfjVD9aSYiWQmXk01tkhin5PP+KQoRWX/3WFs6J4F9
/ZbZ5PCOiPqNRiryXcWx58+ii3rfE9GHd2PleefEsFPqjjdauokoOn+772q0
CPYQMMjkfSGiGZl2tmpxQewczQqb8BgRPdCwl5+yEcDwlNGN+xNE9K8Urd1K
4ceGzKrfh00T0fyPWg9NKT6siCu75u8sEb1SGLaZvsKLXRuIyfH9QUQ0rhw3
AYUHEz5zxv/s7/08XtJ10w7jxuYljc8MLxER0VJeMGiWC2uY1jpm+Wd/vhNB
X15YcGFnLjKK6G8S0XF7hZlgbc7/NTz/4VDfcQDA85vTuk2dlfHobCGPH3u0
dT6fvb/2Xp6n1p6JLZYu6cx1FfGEntDJjxNZOW1XTfQLk+PkVwk5kt+1nMXN
1bN+kCbnald6nPxI5u/XXy+mUHytfbUxwSB7zWPP0KWMc18Cv8+UoPFXu+K5
fGvmymp4I7Yg+I1Q3GAXzmIauzq595cStFWpVj7PtmQ6I/1/8LYhGK6h+i/6
zZl+tiZN+jFB+xT+j2qeGfOkLqxGa0+woNZSf7XJhNFtHxvycyJ4ZG1Ohnab
MWNcMu07605w9+ce70/XLcCyzekxwd4EGdb4aELiPNjprS7W8AiW1i/zXC6c
A+dTMpU1Q7B34WuzmoMzsM7nk3nRBoItXbHfdcvfAj7+w719E8Hkm0MJM7MG
+F7iHurgT/AV17GNs38ShL2MUr2NYC1bsWLq0gQciO3Wee5c9IjaVvNdryHZ
NsDu+M8Ez567EOu2Tw/ZyvubR/cQdMy9ddDV9yWcEQiSMJrgmCj1hRPVQbHZ
eNm5OIIuTJZ0D18LVYrYB1MJiz7Qy4o//xy6JyW8SgnBwJbxE+XJz2DI9/Tv
EVKCOn6Y0eidYZjOvmxYdZagdoMiZ173CD5U1wfdKyaYkrzlVProA1jrcPta
ViXB0NkdFZujB+HQQ051ZgNBy/iTzXMXB6A9P0JxtI1g1gfSjBSPexBsxdtn
2klwUCaW7YW/QJvIcj3aTfDd25ck36UP2CG1lzPuEuxqsFS9W9ULobYLhZJB
gkUvTLWbRLfBICvISxsnOFKeIb0uaIdc9vrclHmCPFajd1mpEripVv7vFwjK
+RsVZVVNUKd/ZJ1iTJGtXlNMWm/AQ1XGL0csKCpX6cjodAO45vQfTf6I4pvj
ygPq7jpos4wWH15DsV0+nCv0qoagRKSzLhSlAavrBZwq0I4tn0lyo7iFYy/y
MquEZT1Nh5K8KN5xjbPXL6kAfqZlXCKh+J9e/85bIIdJo5K9h/wp7uTN3GLS
isBmajAXAymOGP4dEfcVgpfO4jprK8Udr11rqz4thMiBKKNLIRTHKhxiOjsu
wHDxuoKeCIruJr/2Ev98UPl13F15mOJy+SbHz/xkUJo54qkspdhonOMWOCGB
zqQVwZnlFBNM8p2iPCTwNHqjOODK4j/FjRscmw72Pyl6ntVSjMmyfh7GTgOZ
c5xgaQvFViMhb9BHDKk9RrKdaop/mp8Jf3QsHs4r1zW6aCh+e6Ioj9McB03V
u59MPKBoc+NUQPp0LEzl3XHLerL48ZDFlGYfgP17f+uoGqdYdnhmbclcFBwP
7RhPfEnxpmObZ4QmEuSBBrbfK4qak0P/zDXvgxGf7aH3Jyn6PZU7PazYA0s8
TkiK3lLcWtSsZ66JwIHbUhY1u/grTBVd7dwNlPOq78t5ivV/d2X3DwkhxIpr
WFig2LI+PsLHVAj/A6OzhRw=
     "]]}, 
   {RGBColor[0.772079, 0.431554, 0.102387], AbsoluteThickness[1.6], Opacity[
    1.], LineBox[CompressedData["
1:eJwVV3c81d8ftkP27Itssve4LvecI5KRkqTISoSG7BTJJtnZZBPKTCXr3rgk
UfYIJYRk7+3n99d9Pa/3ec7zHs8593MEbB8Y25ORkJBMk5OQ/P/XWiS47+iI
hTBEVyCE53cAhyoyEic2WQiVgf/8Z7MdQKbu0FOGeRZC0X/XmAhCjuDnXSnJ
00MsBH2y7QuV8k7AqqovAFvBQng5miEs53IXHDb7DWoWshACz/bLWJ64BzL7
xaT1MlgIouIl5WU598DYtu/QtfDjeMkG/ujXfWABRWQ9bVgISY/HpFLOuoB9
o+/BvqYshLkrdLkl6S4gw/bRj6ALLATOnyfFEjZdwEhIZ0g8hoVw/WYyOUuV
KzDv8BwtZ2IhsBRI3GlH7uC6WeuzOQIzQe6uCsG81Qts33H5tfKemTCPi2Z/
rfkQpPhyKe+8YSbwiWN9n+IfgsEs5/ETqcwE64w0tZkmb2A6zaEq4spMWIi4
xCY09xhsbhEipRyYCaUkP/bIfHxAEs3dCUVLZsKZ7dyuHgZf0C+Fjzqrx0yo
bLdkfwKfABN3hylrAWaC4QzTtVetT8F6MDPWgZOZEKPIzngd4w8SkupinOmZ
CbXe5X9ZYvxB70dG9Sc7TIRCIxr2b5oBwJikJi6tm4mwp5RdcLkhEBhFUcP+
ACaCAV+50ABbKOCyuzBG+ZCJUPTxnWzIi1AwhY31UbnHRDgdXca4zBYGvGc5
a5JNmQh+dxl8FfnDQZbWGXlzSSaCBZzJPWUeARy57n6P4GcimFUpHRksRwCF
lbL7dexMhMRz/Pofnj0HrZkqJTwkTIR0rZFXj1ojwejac53GYkYCm6S9VoZT
DHDJYQ3iS2AknL7/qrOBPhZQXErH+/sxEvjUT0zHOcYCyZISjNYVRkLRmwRK
RuE48Njmi0TbPgNhs/bc8ydv48GpTirGnksMBP57p4PGcEngzeNoA0UsA0GC
Vb9fpDYJIDGO8ARhBoJBnLQvjVoycAgSIb22Q09YwnnGDYEU8F5Ne20kl56w
MO86xXMvDejPfJXFRdETXDwHZFoO08DPhCv3Mh/SEzw3vLR9EtIB5bLtH5sL
9ISMiXcml75kAJPCgME/G3SExn1tK0vzLDB7hYbt/DgdIff8RZkM8mzgSxpn
VNROR9iLoWLovZEN8iyyv9zJoiPgnzSofGLOAass+Lol3WNM09hcmJALYp7u
Z+2knyQEcrHr3DsqALXaJ/O/hJ0kVOkWJTM8KATTNFxFqe4nCawXFfi6xgsB
SFCtUDM4SWAbWbcYan8F5ovcCI92aQk9orQ0PLXF4JRzAFFvmpYQkhJxo1+9
BGgpxrb910NLGNu++IyUUALSGkq7PhbTEgIWFgi/vr8Guj2z4zvXaQkXiGFx
ewxlwCN5a+qLNi1hm/O7bXxBGciyoPqbKkdLeGXW3LEHysHmtNCKGjUtgf6L
Gg8OVwEK9qxIH3+gIdgwrqp8i6gEZCL9ArvsNITmbOa33h7VQGZuUqSdlIag
ENHYljlcDczKV8XTFqgJ6hIqdnnoHahQY1LAtlAT7I3rVpzY3gOriwZnH3tQ
E3QTDT+M934AEazmOvo21ASqggGzRd0a8G7IUZ/rAjUBsu+1CxBqAN2tUONa
IWrC0rROMv+7j6Du4Sfb3Z4ThIWwdFxCbR2Y1ui63d54gkC3kFj8R7MesJD9
upNWcoKgjvvNVfa1HtyJ3HfDBp4gsAvGj3+fbgCnclSDHsufIDxp5vinx0sA
Hu2lebsxVIT4H53pl2uagIB3zwk5XypCCk7l+xumZvBNZOuuvSMVoZBJ9kTS
nWYgFoCUuhAVIfxdi5S0EBGMqPYSC1YoCeuCg50yRS0g/M+W2MgYJUE1xmb5
I30rUHrBE8XUTkn4fYFN/qRnK4hetL/qk0tJoFkbV+XV+wzOFmz/MbpyHDeE
ouMnvoAl49P6oZCS4P88Gevp+wVkkJwtq5OkJIi4b00wrn0Bmzeee4lSUBLY
eGVpvafbQTEL74n9agqCYItAP81MB2Dy1xJ7xUFBmMgfvf3mdRdokHaMHCWj
ICj/bHM5v90F7oxELjMvkRO8/f8myut0A6LKQI3vZ3JCpojMX+rpbvBwwVHP
2JuccE9P3MxGpRcIp0eVhtmREzp2uUyYontBl24Vc4MROaGqy54aN9MLJPL3
hs+IkxNauHFsIpl94Kd59J2DYTKCzBaX6DjvAHhO/fabQisZgTXMt1YkaABg
3g8qOFaREfI4I25z/x0A8cwCez0RZITlf++iFGoHgU7b2+dF6mQETUn7+AHX
YVCqPPzmyktSwt2rng+CcGOg7L587kgYKcFWPD/hztcxUFHwLPmWGymhSuWD
/a8bP0EVOzbQ/Twp4TfZkm9m8C/wfiPt2osVEoJRwMdGs71x8EF67QL3KAmh
IchqVsjwN6ixNzib10pCkCzYKruV/RvU9u9JvU0nIUjIQQ1LgwnQ+M6CrPcc
CWHyrjLp4ttJgF+o3jKXIyGY6c+xcLFMAYII/cIE1zHf5rBi2XUKhEj6lP/5
dYT/yphBWavyB0T/0zAXUTrCT+q2O0b0T4Osu4Ty/NEDfInsnX8LznMgd8Ql
rbryAP9SPXTG5N8cyDcQCCGGHuB9F+1a/jj9A0WSgeZTcgd43TFnm+L786Di
nxalcMg+vnlb27IhdhFU3VhfUjTfx/ucKyI+5FsC1V/zf2jJ7uP7tpKFiiqW
wMfXlBW3hvfwjy+9+6J3fxk03f1snie9hzesHysdK1wBxJGH596S7eEN3FIu
FGyvgFYDMbnmwV18mE7Chx6DVdAu+YxyMmAX/ypdcsJzcxX0/tOvEBzYwQ/+
fDoSaLkOpu5+o8z128ZzV1DaSnlvAY6TUU9jTLfxMWX6a/sjW0C3xGDHV2Yb
L3Y0U2apuQ3ezLbNX/u5hZdWz2WfYdoB7vbNvfRgC18iwSXQ1LwL8ikCDffY
t/Dep7L365T2wEAe+jy7sImfPcra9nq1B7ATDbXNLzfx12IvW+vH7wMy65qc
Rwcb+IP2OH5Bv0OgdOjF7dC/gX/qsZr76+AQ3H6pnGhSuoHfeTxenPD0CLSP
VIXLWm7g65TdTwVok8C466UP/tSv4yu3nD0szUkhv3Eu7rLvGp5jnpQJW0cO
jVdsPgCTNXz2e9532XQUMDiWT15Kag2/IcLx8aw1BZz9liF8YnQVH8Vhn6lP
TQnLDZJPNqiv4nVPJF3960QFx+euhpSwruLj3o1RlrRQQZYItqPkfyt4uud0
nF8FT0CvtrhVt/QV/Pi/6EPN3ycgOBc5LLa3jL8VOvw95gENdJnSv8LRu4x/
5idGMz5AA3ODaDrJXy/jlbV3nn+EtJCyKZTw03wZz0GlzcvLcRKmPiG7JO65
hOdRnWHVG6CD713m50jW5/Hd2zF8WSZM8M6QqpDoy3k8Jmys+m46E+RDQTcM
dObxr334r1ybZILhjFwdiSn/8M1ZC94ZXszQvOx8qQRuDp8Sfkny2msWyMDx
4s+l6b/40LyPTgl7LLD5yc/TnjF/8WcqPxBZDVmhlKFnNP73LF5NxN/j3xor
PPyX+8AkdAZvp/0yM/gyO6y6svjqkewMXnulWf36G3boUKc2njk0jdcJFR9M
oOaAXRFdRn8lpvGj2MZSyxYOmCt+KO/3fQqfqRLK2mR0Cuo4mK2/OjWBb7Cc
kKp8yw13v+VLdX76jU8VCuTIP8MDy1WW7Vbv/MafbvsvyfwlDzxFFdav0TCO
b8uQjpSMPg379Jzu5zX/xGNM7kiyhPJB3H8kPxfYf+Lff6ajvUvBDwtnky5i
HMfwLXJxVF90+KF3GFG2k24UH5oqexD6jR/ytPCtbl4dxnu6Koc6zwnAkIT3
tppFQ/jDBi9ONiVBuHjLsPf57iD+wCU2tcdPEBLIfKr5swbwV77h64o5haAd
GvDSn+3FV3rgeWSuCcNrD//bUt/owF+0EnUQZj4DQWbBsGj2V/wIzkU47N4Z
KNwiX89s0I532FyewXw5A1dZ9ANmsj/jl/LN1tNCxWBU2eOTLy404Ye16JkH
mCUgY/KDp0UxZfi+mw2LWGdpWKKQTWOiXox/J737rHpcGup863pxNJ2HD33r
tN5mIgO3ae2MSn3j8STFZQyDmrJQ9hSn1aZICqTcIa1nSJGDWdeanb+b18FU
PrffHJUKsIfmdfEORSN0yxO0dttWgGRWeqtx1wgwLWT8dhtShEpM8tL1pM0w
VG7A3aVPEaZ6kOQxmbbBHtOkTWpqZViZeemzxdNumHfWIUE9TxWC5zSmM+I9
cMRGp4i4pwrbHzZPufb1wAnxh2+fXMXAKSNVsjDxPkjX56IbTacGOcj5cJW9
AzCA16Ii7hkW+jgsVlGKjUIb87fVQU04qJv8gJLr8yi8cvvNpKsYgByfl6/J
3B6DYyMbe5kxAFaJru2b5v+ELYe2n5tvQrix6iNkEjsOc2N9TDojEJSq8r9f
QDcJB3VP/LlmfRay6n9KkrWYhPVkShO8L8/C3d+khI+vJ6Fo3sF67shZ2MYc
xPJNfwp2unubz5lrQTvXkA+b4X9glTiGq9xWG6bLRZDqUs7CFxRafDMpOjCw
rV2ix2QWhphUfPWe1IGONidNLPJnYfa9oKy/MuehSmxkoYvWXzieODHj2nYe
9ixFG6QGzMGxC3ZqVlR6kLb8ReLcwTyMxv4+Ryg3gCs6fY0ehguw8rtmw02a
C3DoJ9vsYcYCvDipcZHG7gIsZEjCsmoswh6zARlPHkOo6ZzyS/3xEqz1zFOk
TbsI65O+JejsLcOnyec+6vwxgie+nQi7LboCB43A4kO+y9CYUvNR6OUVGBk8
ZWdpfhnOur+1bH21AqNK/uVd6LkM2S6niOqYrMKMn/4Cq+3G8P5J25pzpWtQ
+MWqFNtvE1hzNr3EfmgNbt1+b+px5iqkeNyXEUK+Dnk4vTqKnK/CtFmdgBaz
dchPxiaXfHQVtrZI6p+j2oCibW59rZLXIK//xoi29SbEJzmWOJSbQacPMt/s
IjahtwbbOAeFOaxedCAEv9uE4qVPixvNzKG+5Y984skt6PhbPJ+U+gb0wuLv
a9dswZk/VQupLhbw+3r4kRbzDjQZWLyr62ENuaSaVm5p7EDqC5f93wxbw9u3
9iaDHHbgfjrV5il+G7jffb+tuWEHhplJfLsabgPFyo3jtO7sQvZYucRe65vQ
34lHSKt5D6Y0iN3mkroFM1zPh4b824N7Libbnna34IdHbn8/s+7DEiZ501sv
b8HFZ23lF+z2YX7bZ9NtJjt4o8RDw5TyAG4drh5IH9lBlX8dV53OH8I/Wlse
E9u3ofHaVs3rB4eQhsrmcBnrAO/vCfIsJh/C9CCtsoInDjD/5KMJt9lD6BFz
aoiK0hEyS4k88H12BLmj3U9943aCXu8B8bM9Cfq4GO6Yf+cuDMb2bcw+IkE3
T4if+/jhLoxrdDpDG02CnLtfe0ZQ3oNvWhMiLrwnQdcitzIc8u7ByYE5o24q
UiQQxbemPHsfGm0ljf14RYp4TR6S1Ri4QEnM0ubCXzIUfaquLcbAHdb0OrcV
H5Ahz2Ft7GU/d6j9YDHVnpkcRb+qIAupdIcWhQsaYxhyVHzX4aPOfx4wmm0+
sCOMHPVeSv2uu+gBV5ZnGV6LUKCFp4ZPd8u8oF+k4/htNQoUfKGvEf31grRi
s5WChhTo7ayhFJXwQyhoPWOS5kGBWjZKfzKnP4QmnX/SnjVToNuWnFNaMd7w
Q/GEqONNSkT94Xb8t9jHUPuc7baQJyVK/P6T9V7vY9g1/vvLr3BKZIuh1Uzi
8IGznL/vXaugRLFAgiUh0wdyhf6q0jmiRO6jYwOG73zhE9tRIPKSClnbrrQ9
OfSDWtwDphNDJ5DhK7oeMvJA6CslmGyweAJpb+zY5MgHwmqc82A1OTW6a/39
WZ5NIBS2oboeJkON2s5GHvThAyFFgYqZVDA1mo6sbN4PDIKtMsk3vGRpkOm5
xZEJnhB4CCfTf2nTIKS9K0FqHAJVLsuO6prTIMKrNNfIsBD4yv2zBXcIDTqA
02B+LQSG12xZEn7QIJL9Kb3f3aFQ7+x1G9pQWlR5ttNbOC8cBl7Jz3ZPp0Vb
v6tzrv8Kh7V2y+OjFbTIZfc1PznPMygRFn6zfIQW0eZDj4akZ5C2o8bWRP4k
yk1nLh+Mi4AdV/+zzxw9ibAtPfFCWZHwktMPJwVFetQ5nppFHRULl22zJqTO
0yMl4R9lYRWxMNbC7saZG/SIV2Ca9WxfLOy6tHiBJ4geKdT11TvxxEFjFTI5
ql56dJ6pNCKiPA6akEtsDrsxoJXa75qav+Oh+ctHgQFVjKh/5JB1wT0R7iaB
PZ9WRpTdMj+lkZUI02PJPbx+MCLxUy8cv7UnwsVPrVXKpEzoX/Ce+gfBJCjz
zihfQpwJPRxkncnvT4IV6XZhbI+Y0H0nem923RT41jHScPYUM/Kn6Qy8YZMO
zfmvatYLMaOi0cdmUSnpkGTotHKsDDPSS3eYZ+5OhxfOl/NgtJkRl0fVIKtW
BpwS6fkX9oAZkbPXhR9KvIRsk5wRZ1qZkcf8fmQEbRb0tMxrve3OgpQUBUPi
g3MgD/u9WqwfC1o19Xq+UpADmzqUyhiesaB7NJUGPp9zIINGa+L7TBYkw3CF
jPFkLizk+mtH1c6CqjP0bqkm5MKBQRnyQn5WNLXQPRJRlgdVjWvhn05W1P7K
JpSVvBBmsHsHhQ6xokojNkp68UJINqz8+cwkKzK7m9Utc6kQdlhXXryzzYq0
0oQY/6UXQtv7RZZLgmyIX6WMVVv1FYwOT/LZeciGzAT7+uw9i+BUo9sHekF2
5PFmgrOS4TWMl5SUVfHiQKx65DSlphVwhfmjdNnyKaQUzcBtIP4etpf2U/Zl
c6Oi8SjLh6310DnBTW2shBv9s3KWz/5ZD5l9GO9PV3MjscJ+AcJmPbyuq9e3
3caNDDTqHk6JNsDpifrc0yvcx/fHg66a0AZIdiofOmjyoIgIs1Yr7UaoFuj2
aPc3DzrV232G5T0ejjoylpLP8yDFi+kjFR146H/pzTjdJg96zzH6Ak7iYSvP
9Hk+2tOIwI/h5KAmQJMPZhzaCqdRRIPVv5dKBOgyj95GBZ5GRqXKtaSRBFhk
yrjAL8SLymP/DF1V/AQFvVmGSGR4kbVkZrgO+ATTU9mbxzG8aKDUr15c7xOM
HuVOzb7Ii+4e5p75bPUJutuKneN/zIveBy5cNn/2CQJnzZd83bzI4HX1c+LI
J1gTox1+NHIcz1kr7vzzCcpXnnf/Nc2LLltUKX9e+gSF1w31svZ5UeWjArbn
5E2Q5rH5Bq8YH8L999zVWKIJ9oW4G/I+5UOuqfvKRI8mePGVF+bwGR+ySpG2
aXnSBD+3PRL6mcCHDD4aU70LbYK1J/13XpbwochpGSPrlCaYFRdZcHqAD4U/
HCsarW2C7771+EVz8KONM+MRN/eboJu1icchNz861SJDgqNohjLL/U7OAvwo
VCxGlpKuGRYxD5tclOJHg3XBV25wN8M0k18SDGf5UYcf209utWbo/+PfQNR9
frTD+E5hyKUZ8qw4eEy58aOzffgRk4fN8OOJKWZ1b37U6bnv1fCkGa4qjV6Y
DeRHDw/tZY0jmuGtmI6msyn8iAB47MNymyFJoa5N6kt+tOIudeNmUTPMqCce
LOXyI1WK8GzRsmbY97ce87KUH32deNDh9rEZ6miXlm018aNDk7hMxu/NcMJc
/MLFNn70JKOV7GxfM3zqWvA3v5Mf3VnLFrIeboY1mS+FjYf4kfLSiqnZZDMU
34lKe7PAjyI7BqoNNpthKyMthnyNH/WxSkr37DZDW9HQfrPtYz3biPGzR8f1
X/FjOkEugNyY++snThAhXZlz6M1TAkh2WaWW6xQRFhHnhGpOCyDGG7EPV7iJ
8NzI7U8MQgIo3JaHpIqPCP2orffrpAVQc60uWhYlwiXbS24cWgIo2ipK0kaJ
CCMffWW8ryuAdBPYl4JUiVAs9nxps6EA4h825Y/DEqFNA5x1uX7MrxzOdUBE
2MMpZ/X1vgBqpDI9RWFAhM4yb/YE3AXQ3m06jJshEdKeE0v19hZA+lx/Hn+5
RIRabvx9IkECiDTUXl/RhAjHwzNcfcMF0NQaWds5UyL0zTrF2BslgNQ9y/Q1
rxNhdQeTvn+KAFIcddNeu0GERpORMwMvj+tPXS4rtiTChR3qEOk8AUR3U4dS
z5oII5hCBIOLBND7p3Oa3TZEKHqGlPCjVAA9H8ixPmtLhE24J5bybwVQ5/ZT
s4xbRGhlsrMbViOAVs/PSPyyI8LkgBVl5WYBFJpor8XnQIQXe54LyLUJoAet
A4DOkQgphETpJTuP66/zpfxzjGvdCdsiPQKIt7gnodiJCF2I5lP8gwIooy9m
zuzOsT77xnfuUQEkmfuKYvMYj9nH1HH8FkBvX+r9fnKXCBPei79inj7mB//2
WznG+ieI8XT/jvttwDlqdI8ISa5b+Z1YFkBzZ75vpR/jD0XbTmQbAqgoQby7
5xg778RfPdgRQH0mQQ4bx1hYX1pz+1AAWXt71pLfJ8IfaZ+l1sgF0TvL/i8H
x/G4fzdPLVILovCq6sTJY6yrsU/+l14QBbjf5H13jA8jk5YmWQTRhzl7O7dj
XD0mN/KTUxBRlIY7ch/juzJfW4d5BJFYUodkxXG+gk/tq/oEBFFHs0u53DEe
+n708ruoILoUs7yecVxvNH/as3ZJQXQ/lPxw/bg/2q5Kni1ygqjW9mUH5hjv
fvpmQ1AWRBtHC7aOx/2sZHG6UIcVRMqXbzYHHfff8RY55j0URL9MspYjbhMh
b/VLoUrt43xPRC48sSfCPgoM4xs9QeRz9XyDxfH8Iq727BZeFERhJ6VvnTme
Lyq8N51zRRAxtvZNjN0kwq1Nqp6M64LI/tfxf/CxP+xS1IvjbQWR44/mvPBj
P3H97U+IchBEfz1p3i4e+61bzcU//J4gUq8JqUTmRAhG8q/5eQmi6J9GsUXH
fl2XhFqPfATRVxYDn8ZjP5f4Dst4+B/rm/XcIRgTIScvA9WdiGN+jMOD8ItE
+M25aMUu5ljv1HbsxQtEGIw/O2adIIiKSri6SPSJcNnmYfXVTEHk15jZJH6O
CNvzxm01qwSRs89/OtHH589//fFFjQ+C6C4lJ//74/Opeo4dq1oviNL5Mkza
j89v/rQes3SrIBqhPFz6IEOET8Tf4k/9EET1DCNLRQJEqPTY8DXrr+P53MNl
KPES4Vz7TBLDlCAyn7y7+IaLCE3v8ThTLAqinbC90lusRChXHsKzTCqE/hoW
t8+RE6Hx6d5bpieE0FvWiejg4/vI/Tn/63o6IaQk+ujgxF4zfO9Qp/aMUwiV
uC5ydqw0Q3X+FVNBaSF0ncGS0uDn8X0ZZxFncl0I8Yw+71B42wwdjoqHai2F
kAROnfNBaTMMv7/FJ3DrmP9sTCTpVTP8qhdftnBfCN1jJfuVn94MjcjavoYG
CaFyfuJRa2AzvOGuSPWxTAi5DjZ9lTNshr6//Q35qoVQjcgeFNJphpmXviWE
fBRCF/sYBkhhMxyXdBIyJgqhM7tTn4PkmuHtqUz0b1gIlc0LurxkaYYuV2l9
TlMKo7PWDUe43iYYqvp7KeCGMKLW0Spd1mmCTb8uhETaCKMRqzlRNdAED8Jq
uJLthZFhx/o5d+Um6DEUc+7NA2FE+VJ1sF6oCd58BNIHgoTRq5gbZEVHn6BG
XbqO5Bth5CdlW7de/QmuAtOXffvCKKvTVYmP4xO01vmqfyZTBPW7GGy5uOKh
UKdpvtcPUTR75isdW8BHmF9WPJchL4aacFnvH21VQW2l390vVcQQaHbu2PtV
Bac+nvqYqS6G/hPPlgxvq4LCLWFh2efEUBe15EVCahXMH7EXzjcTQ4Sqzq+V
GlWwgFrQ6nWAGKLwXVp/F1wJC23Tuj92i6Fyp+Yddt4K+Irjec2AqzjKwh0W
FW2VwKqPnntnH4qj5clXj2U7SmCDhQ0o9xVHpLEBDGPZJbA3V5kYFiaOat81
cpbql8AjmfHvmJfi6K1y6ifh7GJ47bzyTFqbOOL/NugRa1wET3j/Yrfmk0Bf
3iR9ERgogCzc7de/Cksg9uTN5w3lBfB0Y3W6qoQEyhj5zzvoWQFUpIgQYFKW
QLUscrTRuAJoHask/UlfAvGdZEvOepV/fD8+0xbykkCDnxelGoPyoMOwovtM
hwQKGLqpwGGRA43J/rPC9kigmBlx2Vz1HKgheagbNSiBGnDA7Rp3DmR50sar
OCGBNoSwH3Ej2bCe37Ldb0sC3VP3Kt+2yIYsjqECHIKSKIBKMkyrKxPWbw59
134oiUoiUtln1dLhK77G2mRfSZRuf3pCmjwdxuvmFcwFSKIXs1QXmzvSoEPa
fZ/YSEmULWB4f9QmDbIAsjOjOZJIZiDRvzkyFTqESPq5d0iiuB9hJmgtGbKw
+UnlCkgh3+5Y3zc7CZDzYYB9qqgUWjF9TEj6ngB5fgRnxkpKoeYaQ85PBQlQ
JPs501NlKVTI9e9sv3ECxEilrt/Qk0Iiioq2m+UvoJV2dT27qxSqcbbnX/GM
h8UecxeeEaQQ5mBJ65ZsLCwbXAjxb5FCRKlsjSW6WFiFXWl82C6FWOjmq5z6
Y2A9ybbc7b5jvoeB5pBhDPwWScmuNSuFbjjVBdFoR8P1fP6xfUZp1PgOaJud
i4So3/S+i7U0agBWj4NSwmHFVXqyXjtpFEc2z+lnEQ75B5qTlO9Io/Azz+WW
+MPh0YAcYddDGh0/Hd0UXofBxiFa1pAIaST2/PRzqZZQqD7aWJP6ThqxiTjf
cmIIgSUWnob7tdKIlGlKNHg4GHKNSU5YEaQRmVjd0MmCYLg7lnJS+Ks0onwX
k2eNC4Y1v9ysysalkc+5jzzU7kFQZVKUovmkDHri9eW/wZUAWHhrLEWEWQYJ
Z15TfNQcANmnXkiHc8ggCraUd36JAXB9iuSaoYAM4iotTq7EBsC30z+KB1Vk
0BdUfbXwmT+Um4u+NH9TBn1uyJeOc/ODkiubaew1MsjUh9Xk6/tHsPr11yc8
DTLoW9qD1ouejyC4nW0j1CSDlBUehFgrPYLGI3qi8h0yiOZOv7FItTf0bsmo
vDAug2KUa+TFax/C1tSzbUHUsihiKcLuwi9PaGTC+TqCXhZdEX1mgS30hD8Y
5qPiWGQR7X80ia/ue8KFoMQrWTyyyKL7ouX+gQdkc579WSsni+5Vo6iHwh7Q
9mz0xsp1WaTbH0S2E+YG5/dth7YtZdElZnphL1M36PVBte7IVhapYSJV7EXc
4DOp3/7092URWaLbZiLRFVZwKNGJB8iijdN24ZLUrvBgbljQplgWGYrr9C3o
PIApL0SMvu3Iosf3xHq99O9Asr71H3WHx3qceFEbsjtQhXaiqo9UDuFZF0U2
a51gln4lrolKDrGZX5oVlHGCbl8vXXnJJIcIH2WEbvA4Qs7OSL8rwnLox1wN
nzjnbXjh/rpWu6gcumpIqas1bA/96S1oNMXl0OGtw4mNdHs4ZyiZICMjh2b+
er/kE7KH9d++FNNg5NCyrEztLYwdtO2i6scbyKGL5h2Eoie2MNnFOU3lohya
cvYl1uvawg6mAetSIznUGXSz3JTNFipfLphLuyqHdivtezhLb0LqHi0SL2s5
tLP89HvFlA0s7fWXlHKXQ1+yes5lDljB7YHdgJQ0OeT5gPYrLtMMTlBqbGi/
lENFGaJZNw3MYIfSE8eVLDnEG8s+5bFzHWbHH13UL5BDG2rhMTbXr0O9ixQ8
++VyaOtvGRW9wDWY1kL/3rpFDk0orMt1jpjA4PWL4nRtcuhjwTuRsSQT6CwU
m1HTLoe8ncqqPhqbQK0AliDmLjl0WdbBpavjCpzX4DRq/iGHAriUbmi0G0Nc
Nf+c6LIcolvKozSfNYJikzcte1flkEbrtPv5ciPIwpLX9XRDDrkOCVVPeBnB
6QciH4Z25ZDVg0l/bmojGC0pERxBKY8GYr6vf7G7CMdzFXkXueQRJ5GRtUrP
ALZ3e8SlnZZHSRTDHUX/9GE1yXuK8/zy6EIjo3JLtD4Mt8L8yxKRR0Uu4dG2
Q3pQngtXc1nuGA+Lmw1768LAOB3jd+fk0bRytNzp+XPw0VjSvKKuPArtl585
k38OuojPhFbpyyPvib8RNJbnoPWnsLryS/KI7SlZm263NtRYaRMuMZNHN6xW
HB83a8ENI4OtzPvy6EA9WKivQxPOZ6THnXaRRzdvfBq6GKcJp2b/SWa4yaO2
J4OXn5pqwh7/SJvUh/Lo3uPLkzsTCJZVdH55ESCPlh4IEfgpEHRkMsoIT5RH
10alrLFfNaC1RbbKiRR5dOVedIS0kwY0LVruCkmTR+R+RuXG1BpQG8VRBmXJ
o7+knzJF9NWhgEuP85NieXQm9vtY/Iga/PHdRNOt4ZhvEcbTrqAKu7kLRpbx
x/kFHvpaTajANocNzwdN8kj5wFt6LV4FfjhKLLn3WR7ZabxiZdlShgmyg6wO
3fKIK0cterBdCRrGmE3f+COPvqnX6glnKsBdpyAZpll5NJyylLVjqgALtUu9
iHPyKNiefPQLkwIk2SU5Ib0sjwzos1IvhsnDKruiM4e78ijstTdTwlM5eAq7
5ZjNpIDWK/ytyJSlIZFNoNKEVQFFGl3oPdssBV2X9HeoORRQWZmU0OkrUrA9
P/OZK7cCyn6U7hvxUBI+YdQpOSuqgBgYKe9+7BGHE1MJ/6bUFdCbypifAt9E
YQy+UTEVKKBypqvZb9xFoUbarI+hpgLS3Mq5EswlChMvadC911FAXS1ysjT3
RKBu7aRU2GUFJHCze2rltDAsjVFwFndQQEqdBacqPwpA8zsW78ecFFB3rII3
t5sApDoXehh3TwHR37wyHC8pAG12h6N3XRUQW+CseloOP2SxDyj/6quAXtpE
6xkr8kFvbNfy/XgFtOweeq3sPjdUUKCxWU9QQDNqcs1mFNxwXvzs98fJx/vl
vw3xy+CC1v9Vl4ZlHOtdzKrn7/4P6mwn38kpVEDF4yXNWganIOt766m+2uP9
pe6EMT5lhx2lKVduNBzzs4TOiEuyw9CC7qbf+GN+t9m2xxAb3E3QylkkKiDG
OT6xFypscNz9jBX1dwWkw+Ig6UvCCsvklwbVJxWQmdi0ce1nJugoLna+6Y8C
MhBn9ZAJYYICAjff684qIBje+ydViwkmMPUmXF1QQMGv68lehDJCn6X3lx9s
KSC57TRf23R6qDSzRNjYUUDnTd7504rQw8WfYnK++wrIKqxUz7mCDtp+S2N4
RqqIPqdLyF7uOAl1S/2+5p5URNLttAHjnLSQrOADVpxBEZE6DFk2ldHA+ozl
4nImRSTSJPhX/jwNlI20Da9nV0QE4UiTfF9qyHFX59wAnyKqHfaDZ3eo4KQY
A55GSRFtGu5XbSpRwMhb2oFBKopofC7YcXqSHKpkPj53gFFEVOe7eakTyGEE
68zXZZwioudr6+/aIoNyh/ihwfOKqMCK4gJlJyn8gdlMv6yviB7lFIWyhJDC
IHcp668XFFE9V1ChPCCFA7MpfxovK6LZetdHSW9JoG+v62rBDUWU3uSdInr1
CIgyFL3js1JEdkFfXWP7D8F33Z/eqTaKKHhejWXq2iEQbNQ/irRXRBlFq9bS
tgegrUiIzuOBIrp4IeNkdOQeYPPrFzkbpIheZNim7Ctsg8aak3/rQhTRUIPV
0f63LeCwpvlGOVwR+UZFvQq6twVqHcsUxKMUUbbL1Av6N5vA5koYZEpWRCsx
PJ2+GhuANrqBLCJVERXbshZzTq2Dt21rLeQZiujrcMdFhqh1QAVsLmxlK6Je
9z6avYk18EZMzexniSJiceVw0M88fm3cesBzvVQRvXnWhNSNVsHRy4Jf3eWK
iLG3691N8lVgzMpyu6VaESUd+kTg7q+A7YM5tzeNiij6fsPI+4vLQLs3I/Jx
jyI6H7xIwR8xD/Iy3hyI9yuinnZ/YjTVPCC7Xe88PKiITMsU9TVC/gHC9ogR
ZkwRJe42b8s8mwMavNzsmzOKx99Xj3IelcyC9BmJ0II5ReQfJmI6pToLdiuw
WyYLiojaMmnq/OcZUKNlPvx2VRF9L5CiGv43DZScUl+6HigiK2FXWx2DP+CF
QjGDAIkSYr/lSps2MwVW92qedpEpIQ27jbiikClQET10U5ZaCWWZ+jwYbp0E
UtWcogssSsj/TNunVosJIHyUWOYopoTE1BI5WXN/gaC2Ar5TkkrITdrSiXjy
F5iIexf7WVoJCbNZtvJ4/wTZwv1uoopKSN1uNDPx+hjg0WdTncIpoeWWd5Ze
qiPAh1W46AVSQjjFz+bS736AH6OK/2lpKaGioC+tyso/QMqDK3s5ukoo2FES
w6oxDNgS4/HWV5TQJdrHymu3BoG7Va4co6kSulZQDs+sDYCeM1U5jdeV0Fd/
Ss2bwQMgtrY76LSVEjpXTi1PfNMP6MaZdEccldDnO2TF19n6ALlkTJepnxKS
Df3cTVDtBi7MZY5D/sf70zvasf7tAqNbHSTmQcf6hqpf69O7QDWRVt4yXAnB
Z9ashxRdwM4qNO5W/HE9tkWK+p2doEu7QPxPghLC5DAFyGl3Ag1J4qfbyUrI
yNg4z6WhA7Btk646ZSghmRRlt8H3XwEx7omxS6ESqqthaFEhfgFy3hlzK0VK
qORWucLEhS8gw6ou0P31cf7sVy++HGwDHpI7VV4VSkilP4eff+0zEG7xYH1S
q4QWHzc8cdZsBcHbd/uefVNC3yzbMvSUmsHyz4h7J7uVEOX8/X3xH03AoqWY
IqpXCVmKhr/NDGgCSvEzSrFDSogukvm6RP8nMCV5KzFpQgn5UZxPZ4smACOW
QOlTf5SQs7kk+29IAPXb2S2pM0ooaTRn9PQ0HiS0/NzImFdC0vpdcLG2EWhb
m5vmbSqhK2tzb6qC6kHFuUeLwjtK6Kxxywzffh3gkUoJLdxTQh2pcXybXnVg
fbv/fTGJMjKYrt94614L8uMvc1bQKqNSeNr7RngNoGjVHarnVUbP/f5uMnC8
A6LqmrweAsqoWnlOkLOoGpyvULOTFFZGV/kWFrQ1qkFEmsRyqrgyspeWeD17
5y1gekBH/VBJGcUzVZfjxiuBwhTFRRlVZUQfV+dhFVgJrpgdvPijpoz0h+OW
rolWgiStRT4TqIzI3VZrKt0rAM+pLlV5fWU0xXFZV1inDICotiezF5RRml/t
PnNhKbAm+9ScdUkZSWsptEvSlILc+cpLDFeVkaysS0Th0Gsg9umFwz9rZUTL
cLOOO70YKN65llzgqYxeTV9cXc8pACa/Lo1ZeCujoqeYu+QyBcDLRFeIzUcZ
LZeM9N+uzwc1QK080F8ZjWIGew5/5QHAyv3Z+rkyAs7S8lAzF9iEs9JzRiuj
3Rahx/ifOSDg4OSVb7HKSG36ezLwywHEmf2fGknKqKJwdo65ORvo1//c/C9H
Gf1+LnSZqjUT3JMf1OjOU0ZVjIf7Y7yZIKrwe2B4oTJal6sc5PV5CbpiCQxb
r4/7X+aMScFlAFP7XNG+98oo4H3VbNZsKrBluG0a3aGMciwbKN58SQTurTeW
Md+VUQlpEcPclUQQ7Hc5YrJbGf1tteyIHE8ArxY1GjGDx/PKnPzdRZIA5r+x
ik7+VkaCE8r/sVrEg8NQGkLUlDJy87zzVWk7DjDCIzPMjDJaYuT+eDMpDiiU
z0VFzSujl4tiDtVDseBhzKcN1S1lFKm+c2g8Gw3Cz3+ImdhRRlbrSSr8MBqk
Hb0Rj9pXRrkxx6+n1ChQ/yDFcoJUBS3jJjmkr0cCMqMHLZF0KijR9ldz8v4z
EMl0OvG3wHH8/NqqSm8IeNnGIhsprILOUJxdUDUPAWX+1F9UzqigtVvTi/jJ
YNC9vLb/XEoF8Z5sM5c/DAIc3e12KqoqyK8spQV3KRCIPSMcjqupoH5M/en/
/gYANc33Kc81VNDI8LI5V0gAsKjM6RjXVEHamtrnbZv9QU6ct9LzCyqINj2O
ub7cD1TpOX9TvqSCzt0MwTwm9wNEUjvH8csqKINce3nM/AmYdr2UoXxNBc36
c9/TZ/MFUsaiFOM3VZASSeKt2vJH4D1LX6/SQxVk6NJ3U+qxJ+ibGUqofKSC
WEMfDKhTe4LV+rGrMr4qyEm+0+pFigeQdZgZPBOggu5odA4u4N1BUd3uCNdz
FbRv/51dUMwNtMYeZSRHqSAKKh3js59dwR97Ciu2WBV0pfujnKmjKxBkYhin
T1RB7LOU6goVLiDdTmCKJEsFFWQXhTu/dga1aqIFT3JU0LVaJ/KfVM5giEHy
9m6eChqL5b2dZ38fsH1Uml0rUkH885F+C1L3QDS97vx0lQpyNnBxxI87Af/3
zusdrSroL//dZaMue5D53P2d3pfj9avfplfN7EGDjbdX69fj9Td8vMmm7cAu
beA2vksF7ZTe91ajtAPu1on7VT9UkIs0OWODlS2IV0prkB1TQeNuOcb+uzdB
BU2W35tfKqiaPZn3aspNMP+2iKRwSgU1PY43pflhA25T11OkLqog+tKHvOR/
rUDwGKGFfUUF9f7O++4ErUBuVUto/JoKEtRVb76aagl+WXynjtxWQbFyq1Ge
1yzA9coJuqdkqohn7Uny8q4ZMDCnYbfnUEUtzxi4m7quAt7GmSDO/1QRIaiz
5JXhVbAq0Lr6hVsVSbjQz4R3moC0v4FdMgKqqCg/L3mv/wqY895/vi2pioTD
hj7+PmEMGkd/7JbIqKLEt7+3f6ddBvHoo5OlvCri/GglcFPuMlCj9jrfpKKK
XPU4/+XZGoHw5CWySE1VRGVaJBTcYggs9jpdgbYqojmcU/FlMgRy1m/Gl3VU
0bWp9wzZ1hfAkKhT49ULqkjyWfctOloDcOb9xCO+a6oopr+E6SBSF+z+92m2
20wVmYhpHfRtngffnmRdC7ZQRW9DhljE7M4Dr3MWyn9vqqIQLiHFZV0d0NrX
v1x1TxXdN75msobRBmmYamv7B6ro/b9nDyLrtYBzRvw3TjdVlNrs5UCnpQXY
7S698X2oijKyGZX8rp8FdmttDjqBx+vxgip38hDAXHs1sB2sitq1lYK9NRCg
qws59zpMFa0Xb2VPlENQHXhWiClKFalSfV7tkwSAnKX+53CyKvLKNuSkMVMH
A55phpFpqsjz013O0TIsKBn2rgcvVdHvqLb6t9RYYJyjnJaXq4rKolKsWNsw
IFeu/Or9UlW0jcgvCbirAK+EKCJfhSr6KWlNkjetDPS37yr2VKmi3F5JBh9L
ZbCCF2NWrVFFURVuZOMmSgBdyu0gaVZFpQlkWa6OCkCgK8Y2pEUV6T09TFPY
lwdkl59s07SpIm2hQAOreHnQbHxdmLVTFYlPnvcntMgBHVMGX5FBVeRzpfVM
YrQMODO4x1wyrIrOdjw6uTYsDaiv/30lM6qKXnEpCFuLS4N2M2Kv6m9VZOm1
Rkp93ABDy8eS+v9UEf8l+r/IVBzI/HT49G1BFf2IFH9UiRcDDNZXr11ZVkXz
rLby4VJioMtGLshiQxWR7lud42E6A0zspn84Hx37s+LO5Yl9YaD8p9dljRSD
rLmvhwc/FQYctz9ReVNgULLGpt4RhTAYdMhQCKDBIIYmljhwSgiY3zWOeMGK
QQun6JZUrQSA+jzkP8WBQbsqpo1LG/yA5770+4xTGNS1wTpJHcsPfjpTTxSc
xiCYRPrXOIkP3HRrVKs5g0G1vwDfww884Oza6+8aEhjkKPMq+gwtDxD0SLX/
JIVBIkUhsj023GDK0yOuXR6DJBhUG+r+4wKOjyT+jqpjEAiunwv8wAn0djmf
3gQYpJWiqZp/hhNI+FCyTyMMSv28d5kznQP88x1HS+cwyFnxtfir5+zA2T8p
hdQIg47S/iS5xrGCS6TBMqHGGJQv8i1UkIsVyAW6EmmvYpBilMt+cgELWA26
sMxqjkG/s8gXY4nMwDOMTFfUDoOyPglqMgswAR2DBfnM2xh0cyKqwcCfEXAw
DnFzOGGQ4KsiwmQTA6hJKl2idMYgm388n/ZM6MFuwfXkPw8xSENha1mihBZ8
ddIKsHyMQXqhtnUiNLQgQ1rmbr8vBsl205zqu0sDcO/IYUsABg2txGttqVMD
f2LZdP5zDCrd9HsrSEkFjMJTu3iiMWjvT9qJwKeUQOBCcG1CLAbxcql839qn
AE29ZtHBiRhkl3365DgJBaCcpFCxy8Kgk3VDb79IkIGBwiW+0RwM8qDKukRS
TwoK7/ygMcnHIFYe6vwvl0iB7mr5mFYxBl0hdQHDfiQggvRGiNDb43y7iFL4
1QPcjZZzD9LfHc+X7uS0mvoBTuqZnBlrDQb5v0hwPAjbx3UyUUmTNxz3991c
4Z70Ho6Jv7JvohWDBLIysLjibdz4ZHqj+RcM2qQ2cLZl3sZVvgot6vmKQeTp
Hzs5n2zhjGUtfJu6MKglZEZy3GoTlwhOCOf+OPZH5oeAer113G2yVXquMQy6
vjTYpdSxhlNpHd2K+4VB3aKFh7mX13BDhlVfA6YwaPXGxEdu+1Ucl6Wl+81F
DApev365/M0y7h+/ruXwMgYtD3nfoji3jKufUjh/eQ2DjD4yHmXgl3CW96i5
Nbcx6IEvHz+T2iIu2+dtEz+ZGvoQi2fhsf2HE/320PwbhRriYbkY+K5oDveG
X2PV54Qa2uTtcj61/hdX00IUGKRTQxFdnuKElFlcN+OAfxSnGqqpDr98m2Ma
d9027ZQ6lxpKaPxzid3/D+5ntVXFLI8auvv6jvbrhSncnNnMLy1BNcQQbBB/
pm8SR5a/DXal1FAn/bYp8etvXPhm/cArWTVEqW3NQGP8G8egF+B8VUENWeT8
4/UZGcdxLdJkVqiqofqSkBMSS79wihjug9tn1RBcaRjYyh/F1Ub8SmA7p4Yu
qVR5nBgfwaGxPKmm82qIeDJ7Q5N/BHchUMritKEa6irioK8sH8bZdeDqeq+p
IZGemLwtqkHcHC/ZlQBzNaT3LQI35DCAc3FtnZOxVEND3F/s/nX043w5LnFF
2Koh9Vq9B+p5fbhEG5tH6L4a4l3yGy980oPjeSvMvPjguF9X7HHqB924XMq/
Reluamj4naqTqn83rqzEdWjzoRrKsVrxp4/twrWuB6qWBqoh961DtpriTtyF
8+e/m4eooWKSHe43PzpwPaknHajD1dCM+w63CHMH7hdISLoVpYaofHsmWaPb
cdvhBRv/paihqMR3z04RP+P8RpyiPqepIYm4ycc3T3/GUcjIiHi+VEO5KqLc
gj6tOKbe9yZduWrI6rvm4xdaLTjx021vQ0vV0P2tgx98lM24+sh0N6oKNbTx
vENmKqwJZ7TvLB9apYak48/SfqdvwnmNsJeHfFBDJ9TJY74IfsI1pd4qCf50
PK8Dyqjwn424qzSqThRENWTTP/36GksjbtabViy4VQ3lSdXLGBk04BivVxYE
fVVDwtvnC9Q76nAWHEfZgf3H/lGaV0in+ohbCumxJhtSQ/LY9JiLNjW4wI0C
3sAfaujmy2Ud9cYPuKK+CxkBv9SQ7z1NVtPQ97iN+LRk/79qKMOHt/2LdjUu
nMzZlGReDVU9kZr0aXiL43HTZPdfVEOuX5tJctXe4s5eno1/uqaGSFQjslfV
q3DRjCrRfgdqqHWPRtLydgVO4CmN4eHRsf7fLYfW5XJc9eLoST8yLKI1OH3L
i6scN9IZ9OzJCSzSTH4gr+BXihOL7A72ZcYi+4gcS/OgElzdXr7WPisW+T7U
dSZ0FeMu3vUm8+XAoqzCn08JgsU4D30+fx9uLFLPjS091fcK94n6vs9jESwS
ZZW9yOlUgDPxRtjdM1hE5s4ioTKUj5udYd15JIFFcYFvudkN8nEMn2u9Hsli
kVbBQU6Veh7OPITazVsNi1bznjXOnsvBLayPyG2rY9EfC4Xb/l3ZOH+78qWH
AIvGb5ytF7HKxr3SMr3/UAuLDHyqvyVQZOHWSfMdvQyx6JpZ9Zcfg+k4ls3+
aGSERbgH/de3ydNxsnMn3tFewaKei6mVmippuDs9d0mzrmMRl6DrQv6bFNx4
rmLa51tYNER6nYthNBF3mGRPiLuNRYOjG7q/lRJx3M+Tp284YZEnZDVPjU/A
mbrvKSw7Y9H8Q8EYcYsXuE6t5q+nHmNR7VjBFpdwHG5OdWNlwheLJqZZw6yy
Y3HUUmdOlT7Fose+9z0C+WNx2mzP7TRDsIjixkX82rVonC11Q8TJcCxSffdW
Sto5Cvd0f7GiPwKLJAwnBS88j8TVThkfOMViUU7ySUGX4eMzPRQspPQCi4w/
B3ux0kbgNjre6x0mYhHHWOPAEHqGk3vHlRSfjkWx5DUi7IQwXGHIhExdIRYt
7LTSlZCE4IiP2K6GFGMRt1u6cYllMO73fR2fS2+w6OMCC1UQPgjHY1ryebIS
i5hf/9KTiQvEYfVHF0qrsSh5ZaasjiQQdw0wsHl/wKLL+c94kj0CcPGibjZ0
DVhEWetiVOPoj6vgyg8dwGORI7Zu07/7Ka6TYeBNdhMWjVaFD6gM++Got9R2
lNqwaNqVvqz80Bf39DNpvGUvFjW2udptpj/CZdQp1pwZwCIr2c60873euNpy
+58rQ1gk2znoncXkjdtM/iIR+hOLMuJDl8oyvHBskXtGRr+P9cTe5jP+88TJ
+0s/5JrCougZZrEvwBN3zzGuuewvFpmbvDpbuOGOi7Bo/us9j0UiaD/G97o7
7pXRBqPWEhZ9zxE9wUxww01gzCwG17GoRMxz5E+GK45E+nlgzhYWnWZ97Peb
2RV3WqCh6O4uFrXTgzbm5y44LPvSN+WDYz/oG3SYUrvgrtMIbBwdYZGfag2H
EOsD3P8AWh+tpw==
     "]]}, 
   {RGBColor[0.363898, 0.618501, 0.782349], AbsoluteThickness[1.6], Opacity[
    1.], LineBox[CompressedData["
1:eJwVl3c8Vt8fwO2ZPaNkj+z9eNQ5p5JQIkSJyAp97ZlRNoXIyooSkqxsiud6
zKQSkk1Wsimb/Pz+uq/3697zuZ/z/pzPufcIWLkY2JKRkJA4k5OQ/P9qIRLW
d3jIitWJSTrE37IE/1RkTlNvsmKXquy3EkssQZbWwEPGRVYs6cxwnwz5HTB2
T0ry5AArhmuuqtR6dwfcLu8LxpexYhVBwQJzAtbgX/ODH+fyWbHrRF2zoBBr
kPVdXFo7kxV74X9ncWXaGoxuBwyYRLFi48/gF59SG2AGRWS9LFmxv+pMT0XN
7MC+/tewAGNWzJFs186zyw5kWt0fCr3Cii2FO8pNgbtgOPxzeAKOFRtT6Ii7
fNoemHZ5jZQys2JUv2+SO5xwBDdutj2ax1gwVLFr9dDHGWw7uo6vVbNgY5wN
louMLiA1gEd5p4gFo4gr3ZJ94wJ+ZDtPUKexYF/XXNtVPVyB8SynqogbCybL
97o9n+gGNrewGKm7LNj89eMPvHjcQQrtvUlFcxYsZ3pG4peHO/guRYg9r82C
2Ya8i/om6QGMPO5OWwiwYC1Tyu2ZZZ7gbxgL/i4XC8aTNFpsxukFklLexzkz
sGAPnYavHgZ6gd46JvXAHWZMo4T7EpOhNzAgqX2a/o0ZK0z4xmnE4Qv0Y2ng
92Bm7Jhb5q8WsgDAY3NllNKHGYv12D58mRIApvHx/ir/MWOkKQVeLtKBwHeO
q/aZMTMWs50owmHzAGRfEJM3lWTGRAUYeZ75BwF7nntfH/MzY4Ma65FcPUFA
Ya3E6T0HMzZmdmiiezoYtGWpFJ4gYcYuCJ67tzseDEb+RGs2vmHCrutVH16+
EwpcX7KFnkpiwkAcOmnfFgoo9DIIQQ+YsImEnyhIOgxIFhbiLhgyYWsKdeSf
SMOBn+XH0x37jFhnxauTP5sjAPdnKqYePUbsA5l8sEXNY1Dk9+SyIp4RC3Qa
bjhxLhogcc6oJGFGzMxD63z452hwN1SE1GSHAWNN82GPXo4B1Woaf4ZzGLDu
jF9nhw3igM6vT7JnYxkw94D2JKs/cWAsyfC/LB8GrH3xaXzQ5XhAuWo1Y3mF
ASv3oVYd/xMPjPKDf8xsHMNEn8+put1IAHOGtOyXJo5hmy1vxWaqEkAA6VP9
gs5j2M28GzWCHIngldmLj47ZxzDZdhnTE4OJYJ2V8H5F6ximOaLofuCTDOIe
7mfvZNBjduebOFKPp4F6Dfrcj5H0GNmaF84nLg3M0vIUpHnQY3RvfXccqNMB
SFItU7tMj2V1pWmWHKSDxQJ37P4uHfb7ChOhiuI54HYObtGepcMIK5WxSjHP
wQXF+I7jPXSYlsDkO1bOLJDeUNxd94YOqztDS+SQzwZaPXMTOzfoMEpj3c8l
xBfA89nW9EcNOmxOzu3yA+aXINuM6neaHB3m59ZjU2DxEmzOCq2p0dBhv+6c
iRAiywF5e7dJ/WposaWGNg+zG68Amch3gV0OWmydtP3uHb18IDM/JdJJSoud
EkkMIlblg5ul6xLpSzSYntG/tZmTr0GZGrMCvpUGq4hOCHj65zW4ffXyeT9P
Gmy7Z+JQv+oNeMxmqqljSYNNUkjMpp0uBFUD9jo8V2iwjblIt6mXheCYdYRB
vRANVlbTv5aW8ha892my2u2hxuZzXuMi0orB7Jluu85GasxOuIKm9VQJYCUb
d0wvpMZobLQndQpKgGPMvjs+hBpLwjkGXcNKAfdL1VA/eWrsRZBlejHVO+DZ
WfxqN44KO6fE4qmYUAEEfHuo5QKoMFqeZRGZuQrwRWTrnq09FVZ1O046AVYC
8WCk1I2oMHnddz+L1ivBsGpvS94aJabOT3+s27EaRM1siQ+PUmKUExJ0tV3V
QCnxRCxzJyV2k2d8FCdXA54s2173z6HENudJvfj2a8D5vO0ZfUNKrG3HsFCu
oA6sGJzUiYCUmHLKuf1krnqQSXK+5L0kJbZ6/Kr/x6h6sHkr2luUghKzdnsV
U+P6Hrxh5aPer6TADI238gNNGgBz0AXx15wUmDbNX42GZgw0SNvHjJBRYJvW
27yF9E3AcThmlWWFHMv4NxHUYNQEWlT6awPaybFmWDbpMN8EfJbstQ18ybGw
ZRdRU+FmIJwRWxxpQ469vDVwct+rGXRrlbM06JNj18eNFec7msHp3L1BMQly
7PEdy85G9xYwZvrE8WCQDDv/Ml10qL8VRNNUfFFoI8MSUyJYnBTbAK76h4J9
ORlGs+km4P20DSSwCOz1PCbDFJK9BEgN2oFmR0V0gToZdnbcXDJzpgMUKw8W
GT4nxSq3D3hxZl2gxEk+ZziSFFOSrnHnH+0CZXmPnlm7k2LOF/9rVLH8DMo5
8CEel0gx4uvbh8xOX0D1RrpJ4hoJ9pLajB9e6wY10n+u8I6QYOFGlrUL6d2g
1vby+VdtJFjRjfnRvpluUP99T6oigwQbj+DYcH34DTRWmZH1XiTB/Hi2Qu4Q
ewBhqXLLVI4Ea9I6phzK2QswEYalSR4SrEfLvJb+v14QLulfOjN+SGAM2ft+
l7cPPFk4YyqidEhgG21PWon+DrLvYaW5IwcELvTfp+y6AZAz7Jpe+e6AQM2c
kEguNghyLwuEt0QcEExU72wopAyCAskQ02m5A0JO+zUaFr8hULZwgVI4fJ9Q
U4Jre3ZjBJTf+ruiaLpP+MrwH4XI9xFQ+Sl36ILsPgH6VWfUGY6CureUZdaD
e4SdBLY2bpMxQLzXbvpKeo/w49KnsE71CdAy7HOxgmyPcDPWWORlyARouywu
1/xjl/A7yHQ2s3MCdEo+opwK3iUwoZ4Cjts/Qe+CTplg/w5hVlb1R0ziJJi+
94Uy58E2AVdUXfjlzAzgpI99GGe8TVi/uWbKkDADtAov7wTIbBPeVXyjiZ+b
AUVzHYsmY1uE9of3fDzSZoGHbXMvA9giPLKJz1ainwNkFrUv7x9sEGxkR69O
KSwApX/evHe/bxAGig4WXmQtALvnyslGxRsEUuIC4zr9IugcLo+SNd8gcBEe
s9guLIKnN4pdZj78JTyjsZKSblwG/AY5Z68F/CEI2KCTwGwNGKxZ1gCjPwRa
UfIR7hdrICz+lLyU1B/CluWt3aXpNTD3JVOYemSdQHlgNZzktg5KLz+jb1Bf
J9CEnVBQefYHgIsxg+J7qwS960Pbfzg3geu0jiFn7yph4GXdZYH/NkFOKO1n
8rerBMVKP5kw4iagJEZgY6arhMffLVn23LdAWiCZnoTXCgHbrOQVmtoG1a6L
8yR/FwlDApf0VSj2geOAqpDo80UC5WFKd5PPPjiFQm9d1lwkWE+EFzIs7YMo
Jp6u5NQFwuuCv82HIwfAtORS8emz84QUE6pE8t5DwMiZOKM3+5tQqsFa9Oo0
CWwOHDvpFfeb0Nm6J479RwKldL2eEH7OEYyR+M7mHxL4byHHxSjiF2HjUeIb
jJEMlhsuv74v+4vAZTzZznuDDN59rzaRNTBLIBb3NzzJIYPdj7v1f5+eJdh/
U6/4hCeHORL/5B98nSbwfSCws9yngJp3b/59zT1JCEy98tNZjhrufsmV+tz0
k9C5nuGrGEsNS1VWbdYdfxLmCqomDBeoITdV5PczDROEt1x81O/f0sA+bQen
V81jhKycqNOFZ+ngidZT65vXBwmSl69f9ytkgOFJ1VbnCgYIQqF6pganGOGy
tW5v9O4PwrlP2x0DyYwQI/Ov5M/uJ5ysN+6gjmKCNqjfW2eul6Bykk3lI8YM
TXyOb6lvdBFuzpG43vrFCkFW3qDoi0+EatYv16/IskHhVvkPLJc7CRrZu+/P
+LLBdVad4F8v2gkhe6ncEgzsMLbEjz7xCpEwammSEnuBAzI9c3lYEFdCKKx6
gUuY4YKFCi9ojdTfEHCSsee5IDfU/NKdeDj7irBMSYjpS+OG23Q2+sUBCYRX
deVB1IbHoSw31+1NkVSocvNuaWMfD8w2aXb+avoeNvz4e5rzOB/soX37Zoei
EX5qpvSjj+KDZLe115+aYNC/tY0YsM0HlZjlpT+QNsNgedrBmdFTMM2T5BWz
cQd0Gx6MejvKD99l6bWbPfwGt1g5Y8ImBSGIpjX+JdEDffw/PSEXE4KdPs3T
bn098BPHfov9f0JwWl+VLFKiD7acTfuyuiMEOclPnX3X2w/fmHDRafKLQP+7
y+WU4iNwoul7a2KmGNR65kLJ0z4C1z87HeNbEIOc7asmMnajcP/8SHsaXhyW
i/7ZN84dg5ektAVdR8Thxrq/kFH8BCwXanWZkjwNpcqDnPKOTUGhoU+6BvtS
kE2nKUXWbAo+hMR/Z25Jw92fpFjd2ylYdspWRfO9NOxgCWX9ojMNnzyLdMYe
yEAbt/CazagZSP9ONOw7rRzMkHtMqkU5B8t36V+zf5CHIR2dp3uM5mBRNfvc
mQ15aG9Jb2SWOwcZ8rzDGGUVoEp8TL7rhd/w9lu+kcpcBdiz8uRyWvA8xILY
LqBURUhXmpg8f7AIE7jtbq29VIZrmn2NnrpLUPxSh2H0rDIcGGOf+5e5BBd5
O94vSqrAfMYUPNuZZVj4nHWToU4FnnNOHVf3W4F+TEFfyUdV4YeUL0mae6vw
xoP9f2m6eEj9hTrSTnQNNpgpa2fl46EB5bn7EdfWoN5/0dNVJOpwzqPCvO31
GjRX0Ph1ulYdsl9LFdU0Wof5OT8fBymdhU70VrUXi//At2RddzoVEKw9n1Fo
O/AHhpa/PMi2R5DCry8znPwv/G/vUgx3NoLpc5rBrTf/wsAvykY7DOdgW6uk
zkWqDSijOihY+Occ5AvaGNaw2IRlex85TCcuQIcamS82jzdhkklUoKKABqxc
vouFVW1CR3LcdJeVBtQxH8ptod+Cw3e3Ai/NaUBvPMFJo3YL8lJ53k/cvwi/
/o06vMCyA3uu8Steu6IFeaSIa9ZnduB3m8DnJ9O1oJ313lTo3R14kUpZ8dOc
Ftz/5tTR3LADA1OUW3uitKF4qcHTC467UNtfsqmnVwcGOZwQutC8B1VEWkWz
n+nCTLdLEeELe7D3zx8j82VdWHPf/Xc72z68aMblQqJ5FS4/6ii9YrMP1U1q
kg+2rsJbhZ5njCkPYJJE+0SEoj5UWei67nDpHzQ44aD9ru4aNPizVfvW5R80
9fY1rV68Bp32BE8sP/sH825SHYf8BjCX/v6k+9w/OFb1RXYiygCySIm4BDw6
hAeM308HWxpC72rQ0m5LgrQpA7m0Tl+HYfi+jbn7JGgui1qQw+46fNroIEb3
hAQx88dR3c+5Dovakh5fqSZBZlmDLnQnjeFU/7z+NypStNJ7v8bnuAnU30oZ
HXpNioIGjmXkyN2EkriVzaXfZOiv0hfn0Z/msLbXuePNARla0fW+HCl/G2q4
LKfZspAjDix5fzH4NjTLXzoziiNHauNv89eELeAT9sWQrkhyREZQi6bAW8K1
1TnGtyIU6C10ixjPuAMfxNhP2KlRoE/HGrkWP96BdOJz7wR1KdCfLwfZVtt3
oKDFL6N0TwoUafrzQ7yxFTT6PJP+qJkCtec/8qHmtoY1byZF7e9Qotia8UH2
MhuocdFqW8iLEmWlU7wWmLGB3RM/P45HUaKSosKQPB5bOMf18z+TMkp0g5+6
myPSFvJEjJdrHlKiN699f5XZ2sFAqxEg8pwKETWb0pPx9vACb7/x5AA1It2O
l/bU/g8GSAk+u7xMjbRflE0yJ/8HK886/6gkp0GDHdKmZj//g8KWVDciZWhQ
Aad7CkWAE6TIU7kpFUaDhlJKPzTUOcM2mWe3vGVpEU/l1wc7b13hPziVMa5B
i9SXbCse/3CFKtdkR7RMaVF/j0NuILkbfO3RbsYbTos8Q3sdos3cYFTtljk2
RIvCzq/a32Rzh9rnb1jSRdChIouO4BtJHjDEMPeFRwYdqvMYUjJp84D1NqsT
I2V0iLSmO4+47QFPR0bdKR2mQ2W/2Z5N3vaEdF21Vkby9MjQ/LDEVM4Ldl0/
bps1Qo/W50/qfp7zhnoOQw4KigyIxpCrZbrSD65aZU9KXWJACm+emkWu+cF4
M5tbYrcYkLL4eeXnMv6wW2/5yolQBrQT8FdMpNAfGqiQyVH1MqD9erfXNfkB
0Ij89OagOyP6VFSf4ln9AJo+vx8SXM6EfMOIWtbpwXA3Bez5tzEh4XYiTwQW
DDPiyT29h5iQs+Nq++JsMFxuaitXJmVGA55pJJFKIVCmSj/3tAQzyn+bRrXd
EwLLMmwi2e8zo/V7htc5TobBCvsY3TluFnQgz+IQNhcBTfmvn/sgxIKEvZdO
E3gjIcnASeV4GRb0oJ/y13W9SHjlUukJnAYLSjcMWEutiYTTIj0LkS4sSOsA
YUExUZB9iuuxWBsLCn/sra6g9Rh6mb9qs/NgRVf3H3XP0T6BJzj+q8c/YEW+
ntDMUfsJJHYplTA+YkVTPmuJRo+eQMYzbcnVWawo8cx2lA1dHMzn+W1D1cmK
FFT4HjbSxMP+HzLk+fxsyEUfCK8dfwpVDerhzGc2ZCf6dnzXNhFmcviGRgyw
oWyS/1Z+RydCskHldrEpNrR/vrWDuTwRdlm8u+q4zYZ64247UR0mQiunAvMV
QXYkIoAeJmckwSdRKf47PuyoMGCy4M54MpxudK9hEORA0Z8/XklOSIU6IXJ7
JVIcyIrs1mwjIRWWXlwG+qociGldGi+8lAr9uhzaEq5wIImLe245WmmQecjy
O5cPB3JSzClzIUuH6htX/wh0cSB+8FXVMjgDJkhKyqp4c6I36NsyW3EWlLIW
YeIP4kQaVx90ao9lwdb0Uyu0jzmR28COWRVTNtymZS8dfc6JTuk1vpf2yIa3
5/Zlwls5kQJP8tI1vhfwdN4XmT52LtTPULTYu/gCEvncZdwruFBzxsMBsqwc
uMZSJ12yyo0Eyc3PkernQ8uw463Oe9woSNDaZ8otH3Zv3jeTpTqOqOzd4qYS
82HJMD66jPc4yjDM5Dg7kA//y/swV655HLH+85cztHoN53DYq5rM4yiifvnb
ln8BHLNoP96kxYMcC53677UUws7i75R9L3gRTtultiqnFBYYMy3xC/Ehe33P
Fs7mShg0tNAf68SP/lqzFXzSrocn1u56Trvzo43rXfUHt+thHfU0i7ovP8qf
9N8W86yH60ojV+ZC+JHZiw51m6x6aB3XRTyfyo/a4m93e6/XQ02N4pItIj8y
vBQSOJz6Hh4rcY64wy2AXiT/e39r9AMsaJkXqj0pgISenpvCrX2AF4ftmhiF
BBDwVLCgoWyAD2gs9t9LC6DDbNX0QKkGuGKl5855QQB9br5A9sGvAfZwyd3+
5CSAYp4Tf1mwN8JnwWvKys0CiPPvRV9SdQK82hMtINchgMJL5O9kXSZACiFR
BsnPAigg4bjjaTMCdG0xneb/IYCMM7IuMwUSoA51S8KxBQEkmzxhSdNIgP9i
UlamWAURzWCl5RU+DNqkqr9JsBJEG4u6LdnJGOT5/T0p9q4gwr9s1mjMxOA3
NdegqP8EkeHMb5meVxgEw7kmD7wFUcTW4OHgOwxy8TFSOT4WREX2cd/vfsZg
56sJq3Plgmj/hOlzZ7ImKFcafmKVVAjJXB1+QLBuggYne62NqYXQdvue8y+H
JugRzf/2wzEhZJ2U0Eji2gSrjw4gj7iEEIfPexx1QBNU518zFpQWQoM1uI93
Epug5lOzp0Y3hFB9Me9NSGiCdw/fDNSbCyGTrHsFXi1NMMpp65SAtRBamek2
zfzYBD9pJ5QsOQmhBkGp0vreJqhP1vEpIlQIDX9xiFb71QRveShS1ZUIISLW
qKlET4QBP4N0T1UKoZDcn7ccmYgwS+9LUnidELLnekoSz0aEE5IOQgYtQqji
79uPb3iJ0G46Cy0MCqHHHddOcEoSYaTBYuS1cSFkc07AuV2GCAswta8100Jo
s+PS5l0FIlzI7DMPWxFCQ3YOQd5qROh6nc7/JKUwkrKds+3QJMKEZhNiKJ0w
CtjnMFzXJsIK+TzaeSZhpCtOIkGvS4SbDCi1mkcYGbxqvkdrSIT+bV5VenLC
qDEh11L1NhFmKjXvVykLo2QmqvwflkTYmMOscUJdGA3uBSXYWRMhycO3PXMX
hZFdevwFfXsijFD9uRJ8SxiBayEaBm5ESBy/Eh5jKYz+QkolDQ8iPIis5Xlm
K4z6nnL1i3oRoedA3MUiF2Hk0iZ4qtGXCEuD9oaqPY/iX+VqcPcjwnnxu65N
94XRk7cJe1wBRHjnPsjoDxVGkRX12koPj/ITKJT7GSWM8paSr70NIsKBjxxt
C7HCKAh/fZ41hAiv8iytkqQKI4eEcKwijAgfE29E0D8XRo4CpluL4UTY6tjC
y5kjjDpmB99xRhLhmfcZmpJFwkhy+0q++iMi9LWmHlF+J4yKfYeGVB4f+aP3
cEPVwkiw9FKUYDQRLleMUV1+L4yunL5Q9O+IT5vpZF7HhJF/RI7GpxgitKWo
lrdsFUavvK30omKJ8EWRQLtjpzDq7crvVH5ChCNGsWZeX4XRQXB9Ze8Rcx1s
rz3sE0anG5iOWcURoUGeTeTjQWG0NQi/ThzxE93uE8ljwuihM/2BXjwRftxQ
L8+eEkYp+qZJpUdMkfX6UuGcMLJMV086PGKkyTZauSSMLpTM7MGnR/VdfuBO
WD+qD7660/WIq1PmqTu3hFEUXoEk4YjXgfHzvn1hlLVHmfnqiGV+NSmMk4qg
57yUWXlH7BAn3fGbSgQdPj5NlXrEuapp5n/pRVBZTGqf3xFPjFP8+ccsgvyq
UmmvHjFvlGsULacIGpzPyGM5YmO5kZPsvCKI6w7+TetRfgkDlyr4+EVQT6oi
h+MRfw6q0JIQOXr+lvP8v6P50kicGlM8LYJM67Ylwo5Y49tjDyArgkJIab7v
HPl6eH+TRltJBN3CthctjrhewCrLUE0E8dde9ag+8r358bPibSCCBoYqHQ6O
6iHvrvbR/oIIMr9w8E3piAuIzH8DdUVQzTIi8Tqq77RjwKMoAxGks/CqM/Co
/qfY5vgSTUTQmye1TD5RRJhiTdAuuCOChm94sKtHEGEPveR4uZ0I4uOqG6Q8
Wk8MlSmeDfdEkHfiinBTKBGGUThn93iJoEbe46a0wUSIFQ0qjfqJIFehSZ2U
o/W7Z3Sx89dDEcTacukr2wMidM87sbH/6Mjfo7M5E0fr30Lzk45Ylgi6ahY7
3XTUP36e8lHcr0QQZThl4+hRf6XkPGulLRBBtpfaZuZdiLDrnzVafHc0/gSz
4uA9IsTV7Cu/axVBv5JX9amO+tVwxsojp1MEbb6bFCs+6mdnto9liV9FUAxn
uPfFo37PdUmW9B4UQW4z/Ak6N4mQWVxGQH1JBLFFnXJ6fZUIJY2Tbkuti6CA
kWNvhy4ToWbYbsbJLRE0iitNONQ62u8m2jhJSEWR+ZM0P74LRDiXanGslV0U
5dtReL1TIcIm2qdbV8+IIlLuz5jC0X43orqlhM6Jov6hEO4wLiLctjV3l9cU
RfHrByntR/ujDFFiiU3/aPzQX0mRY0SY7kecHLAWRUo3M6vV95ug+8Kfz1bR
omjr8Gz92GATjD1uSm8UL4qUW2yWjL83wYJLmNbFZFHkPss23dTdBMdexTSL
ZYuiqZUbl1zbm6COmUjdYrko4qPY4JGrbIJCn41zvYeO8gsJOLwY3QQLuV3P
9o6LolwqH1X/8KPvj82jftkZURTihtW8fNgEz+y9p/m9IorO3Av8RvRogkYS
Ak63KMUQeY+CosmtJhgWvqCM5MRQwm9Plx9iTXD6bFA7bYQYwjwzMsurMej4
KM3SLloMLRWdC1YoxeBqX/kOMV4MDfWlr+S9xuD+vRnJgAwxNL1kW3c3FYPs
6Trxy2ViaIyWWvXmfQxqbLLf7B0WQ3UGUwOUahjMLXkznykvjkZSppKULAlQ
Q+nnt+cq4mjybnZXqh4BTtdx12WpiyOG/fX1BUCAwq2RkS8uiiO+hZNZFicJ
MHfYVjj3pjjaOenhHTTYCPNoBG+/DRZHaeQzZR1XG2G+Vfq3um/iSPf8u+9+
Mg3wNWd0bb+bBDozIVXc0lkP7w4qevzqOo0GHko6frtcBVnZH0jlCEih1MPR
igXKMsjlE2ybJiqF7k3quZrNlsITQ2FZ8ZJS6BFn6H9/sFIo8iKa+aGyFMr8
nTlm4l0KcVJpf29pSyHjnzFL/36WwNsalR843KTQV7rowtkPxfCN5/yVR5gU
qm7kCWEJeQvRd2MnVwtpxDDYmKGv/xqWXWcg67WRRjGKNu7Z0q8hf39zirKj
NPraGfqNnv41POyXw3Y9pRGt4lzQ2bZ82DhAxxb+WBoVnopfpQL5UH2ksTat
ShqR/ZDbPq+YB1WmRCma6WUQQ3f6g69Kr2C+9WiqCIsMenihyW6N4xXkmE6U
juKUQTvcZh8UtnLg32kSE10BGVT1haWbrT4HVswOvfmhIoOSHm5a65/LgXLz
T/QW78igLpW/F2uvv4SSa5vpHLUyqEZ2416JVDasfPsp8ESDDFLSnXFz3c2C
wO6FpRBRBtE8fF3n0JEFDYa1ReW7ZFDmstcmqW0W9G3NfHdlQgb9COG37Hjx
HLalne8IpZFFJtGT8nmCmdDq/JONtRuyKCxFylRLLw0u7lsNbJvLIk8b3/lR
oTToXaP6/tBKFpliNNxvtlPhI6mfQQxOsqiisX1nPCcVlnEqHZMIlkWcd0kf
f955Bg/mBwUt38iiXe501aR3KTA1UUT/y44survBqcOvlQTJ+v4Ovf8ni+os
POf/CiVBFbrJ8j5SOeSrff5g5+g8k63z7iyRSg4dFJNSJdcmQvdPeobPmeUQ
3+yqPb1UIuT6HPPAUFgOtTWp9o3xJkCrbqrvhMtySEc5qxPyxcNnrs7pKlfl
kPYF56tdh3Gwi7nfolhfDsn/WOh1a46Dytfy5tOvyyG62fdibZfjIE3PBRJv
CzkEZ9xOxlg+gcW9QZJSHnLodV/7G930GLjdvxucmn403v9G0PMrj+Ak5ZkN
jedyiFNu8KQS5yPYpRRov5Yth0Lk+IH4RBR8kXB4VSdPDl1g+usj5hUFta9S
nNgvlUOqjBqj3q8iYXorQ7VFqxx6GSmrR8oSAc9W8s+LrsohRyHPgQOpUCg+
dce8d10O2ZVsbQWRhkJW1lfdDzfk0HDO1pxRfwicdRGpGdiVQ7YaQvlLQSHw
ieTpsMeU8ojy5jvzH4PBcCJHkW+ZRx6VBC3cU0gPgiFPNQ2qLsojpzunhoNy
A+D90ZRFRS15tOl6whWzCYCuEr8iynXk0T7lwyZvkQBo0RT5vlRPHpl/mOK4
WOAPz6x1CBfelEcnNeL2jCv84Ib+5a0sJ3nUS1Zj1TLmCxczM56edJVHn1I9
F4TzfeH03IJkprs8evg6WmPdyRf2BMVYpvnIo+1lpu3ufz6wpOzzx8RgeeTR
5eAYK+ID7Zn1M6OS5dEGSeiUf4QXtDB7oUKdKo/slthO3jHygsYFq93h6fLo
70vnxDeCXlADPaUMzZZHz194jd/BPKGAa49z4Bt5dOwb71sLEk849NXonHuD
PGKTNJdlSnCHunE3Z2/NyKPqoXij56sucNchVIZ5Th7Vyy7/Dct0gfkaxd4t
8/Lo+4vNRkltF0iyS0ItvSqPynWb3d/lOsNymwKxf7vyyDIKz+tr4wS58Vv2
L5gVEJh9JvmZ8h5sYRd4Z8SmgA6vqjnQNjhCtxWdHRpOBSS//5dk1dMRduZm
PXLjVUCFN7LP1sw6wEAmzcLzogpo+1yZCn2PPZycTlqYVldAiMbAorbNDsYR
GhXTgAIa/RknSx1lB8+kz/nrnlNAc4PrpEvadjBZ78yxas2j+LFZ9Pe/2kKt
+impyGsKaN1XP9P9pw0sjlNwlrirgBpr+bdWTllDX3z3qlOCAnrwwxdHd2gB
FRRoLf8mHcULOk5QfGMBFyXOf/V7poCudd0TkjCygBbHK4sjMxXQR/piRbei
21Bz+5njy3wFZIlmqnXszCFbtcV0X70CMntw9lPXgSnsKk41vNWggOofMOns
VZjCiLxvxJ8EBZQ7dtZ21NEU7iZdeLncooAuGqiXVA/dhBMeYrdpviogz1Lv
ymTiDVgiv/JDfUoB8cVcoPryzhjaS4hfIs4czaeek+qJuzEUELhTrTWngCIo
u5MWFI1hEnNv0vWlo/gHdaJ+tdeh/0r1NZctBXRBqJemqcMIahU/+JRDr4jW
OofIRigM4ZQ4I4FWSRHNdWYZdbTqwRhrjZBQFUV0E3t1rfqeHlTJ8rt4gFNE
o+cpvR+z6sHHbL8+rZ5VREgt7fyo1VUo948w8OOSIrJ6wc+4yaALA3rd1vNu
KaIOz5gvWjE6UJSxoOrUbUX049UjknKoA79qjfmmWSqibZwb39QfbSjYqHMY
Y6uI8AsuFCm3tWFHgdAxTxdFNFBvEcBwVguyP/gucj5UEdnlHNa1ntCEjbX0
v9+HKyIW+WCj8eGL8O6fc0XKUYrIKcf6V17GRVhvX6IgEauIwsL98hVPXoSW
hpGQ+Zkimr9MQSEqrgGLxNVujhUqIv4Fqw42s/PQ2NrlxI1iRbT4xqv2osh5
ePg8b/xbqSKCOYm1x1bOQQM2VrvWSkVE3xNkaBR2Dm4fzLsXNSqiA6mr919V
IajRmxnj16OILP72npG2AfBVZtGBxHdFlC36QViSBEAyuw/Ogz8UUagJ89z1
52chtj2sjxtVRAV1T3xFhs/AM3y8HJu/FFHgw9+xxjbqUMkh7bnbgSLa0RL1
sC3EwUSFN4wCJEqI5dvYzXYTHFzfq33YTaaEckles4pR4WDZk4E7sjRK6E3S
JN93W1UoVcklusSqhKIGGMheyqlA4cPkEntxJaSnEiJRs6YIQzvyTnFLKqEE
vnHthmJFOPm0Kr5dWglteJUnpzoqwhfC391FFZXQPYo+o9ZZBXhCh111+qwS
+mzkL1szJw/ZkxMIFoZKyC946OoxFjnocTtHjslYCUWQz4+UlsvCHrHyl403
lJDqMGn8Ww1ZGF//LfTkbSU0faVRC/tPBh6bYNYatldCXriu9dUuKUguGddt
/EAJCY6XhPB1SkBXlhL7gSAlZOfsaq/qJQFHtrpITEOVUEjJ4JqBgASsbKGT
N49SQmwkO18iAsShze2Ip9YJSujkF7kLyUAMtjwNNHDNV0IyY0N//i0LQznf
zPm1AiX0rT7zM+kbYZh5+32Ix1slxHmjrGbUWhh6Su6Ue5cpoeZZD3muEaGj
/ztPtsB6JcQt9UxZr18Qhm3f63v0RQllHHQLD63ww9Wxx//Rf1NCpmTrObeq
+aFZ6xuK2N6j8S4X0xMC+aFSwi+l+AEl9IWd4ws3Iz+clrROTplUQp06uIZM
Zz6oYWFq/GpTCV2NkY69fY0Xll28vyy8o4QYORxzz/zhgSekUiPy95QQpMwj
107hgX+3v1e/IVFG5nomjWPjx2FuwjWuMjpl5F8bypsdxA0p2rQGPvApoyDM
9O+zDQ4oqn6Oz1NAGXX1Ztbdy+GAl8rUbCSFlRGv9Vi9rT4HfJx+ejVNQhnh
i28/aihlh8wux2h8lJTRzGrFzRR/NniCu1tVXkcZsX89EBvXYIEgtiNw7ooy
YrzCesmJjAVakDU1Z+spI7ORZ9XzGDPMWXynx3hdGQGvz8KvETMUb0q8u2Bx
9P6UA8FXyYxQ0dHkWZ6XMnLoqdzqYKSHRuN6o2a+ykhq9K4dQx4d9DbSEmL3
V0ahjAT772foYC1QKw0JUkZq9+RLh11pIWDjbbeIVkavw/ZvKc9TQ50PY5vH
Xyqjt58t3FdOUsL/5H+c+fZKGWWxnLAU7aSAsflfQ6LyldHivfi2ZB8K2B2P
MW69VUaDMnqiDP3k0Ng2R7SvWhmFRfdLL7wgg1aMdsZPupSRk03l7w1HEujR
dmsV9/XId2PaCvVpEhj24NrjqW/KiGKyPJ6r7xC8Xj7TiPuhjCgVkztrBv+B
xS9solM/lZGkr775o9198C+CFoudVkbPqY+3cUXuAyZ4eBP368i//2GxCcc+
UCidj41dVEattItmfSp7wCeuaUN1SxmVIuuDU7E7IOpSTdzkjjLSZ33zPFV0
B6QfFknE7iujlabmO8lN2+CDS6r5JKkKumRAfUC5vwXI9F1aY46poIlOjj75
kE0Qw3wy+aeACoq3vjZm9vUPeN7BKhsjrIJ8dD0n6x78ASVBNB9VxFTQ9ZAn
3Lqyf8C31T/70VIqiMQorZ4iaR1wfuu0UVFVQdI23Ybn760B8UfYvwk1FeRh
jP83KLQG1M5Vp0afUUF+vKejIkZXgdm7l10T51TQxqubSYxGq+DlU1+l6Csq
qGLt9bvx9GVQru38RVlPBbkHhA9EnFgGLaQ29hPXjpiHncD7YgnMuullKpuo
IN3jn3PWixaBlIEoxcQdFVR3v7onaWQeVLP29Sr5qCCIX+zYiP0F+n4NJL27
r4KIaVW1y/K/wPqH0esyASroIbt6xJkfs0D27q8fYsEqKHiK40KLyCwoeL87
zBOtgmieSeGpeqZBho3ANEm2CkrOovZOsJ4E9WqieYEvj3xI52518UyCAUZJ
u91XKqgh/dk4d+9PwF6nNPenQAXVs936/l3zJ3jCoLU4W37k5w5fYSB+AgRV
O//talNBJTlj9xezRkBWtEeV9kcV5HkGBeGkRkCDpa932ycVdIxWO0rt/TDY
pQvZJnSroF9YsNT5sSHgYZG8Xz6kgrjfyvO1qw6CBKX0BtnRo3wuPdti6xkA
ZbTZD4rGVZB6tPf2rNMAWKwoIMmfVkHO7owetIU/gB3NB4q0ZRXUXWtuVajY
D8JGsVaOtSO/35doEga/g5zy1oiEPyroSZF+xfeg72Dc7CtNzLYKCoxV1jPv
7QM33k0ee0imio4rLs3PRvaCy6a0HLacqshR+Xf05OlvgK/xVyjXcVW0oTgT
5jXWDdYF2tY/8qqinaan7VcSu0H675BuGQFVJH3/72wFSTeY992P3pZURevi
aqVVvZ9B48jQbqGMKiKpudZAf/UzSEB1DubyqoiCWYTreWcXUKPxvkRUUUUs
n3Pe6XZ+AlHPVshizqmimDsp/9YmPwKzvc9uQEMVEdh416ScPwI5i6KJVU1V
9OjHSsrtvQ4wIOrQeP2KKrIz3mKO4O0AYtWT90+ZqKL+q1fmj7m3gba+76vl
/6miT5UvPRLcmkE6rtLC1kUV9QHlqBruZuCcmfCFy10VzcTZvrRsIgIOG72i
AB9VFB+cOSjCRQQ2fzruaoaoIpWGKdeeXgzgTF73b4epovSHX2mdIjBw7H34
xbeRqohpporEDI+BypDzQsyxqmgrofrLuSsEQM76YWzwmSqSXEz4ZHm8AfR7
pevGpB/51HcAJQkfQOGg7wfwXBXF7c8q6zN+AAYvldNf5aiisSd6zx2PvQc5
cqXXnYpVUeat1zyrgnUA6eV0kTSroq8OH2/9964KCHTHWYW3qqIbCxMd/xlU
AbJrgdu0HaroPLGkYO9vJWg2uCHM9lkVKSk+2H8LKoGmMWOAyA9V9PuexOuS
qXIg9mOPpXBQFb2I7q+4H18OaG78fi0zoopKGbJ2X4Fy0HmzpVf151F8En88
SfY7oGvuJ6mzoIpOiWwLn3cpAzJjd5u+LKkiukIjBjfRMsBocd3EcFUV2eu5
Py1sKAXdlnKhZhuqqMeh2t0ovwQY2cwOOR+qItvwcSHyxCJges/gcSIbDgmZ
fpHa+VYA1BchPzcnDrV0NIfUWRWAE07S1ZncOHQjYN32xsZrMOZMM5l3Eoc+
dB0ANv7X4I57o1qtGA6RBf9ILX6cB87/efv1zGkc+uz3c+ypRB4Q9EyzbZLC
IdWqIV+ezlww7eX5tFMehxo5FZ4fMOUC+/unf4+o4xCqJ2c3KskB2rtcD+8A
HIqNKMzPuZkDTvtTcswiHKoYoeCwosoBCwETaOUiDn3sZ3jBa/MSOAelpJLq
45DXwxPaP2RfAK9IMi1RGxyyTZ19cY06E2heXpLPssMhEBOjrvcoA3AyDfBy
OuDQrZPj0U4MGaA2pXiF0hmH8ND07G/edLCbd+PZjA8Otemb/lrWTwWfHC4E
m/vh0AG3FJ586hnIlJa59z0AhzbTDx5teD8DZ6vIYWswDs2kD4hfz00BQS0l
s7nROETRxQVl2JOBflRa94knOGR+gdXXojIJCFwJq0+Kx6Gq3Y5WReMkQOy9
+SQsGYcuPlq8XJiVCCinKFRssnFIcvVlNsf5BPCY9Fa4UAUOqf0Y0RxNjwO3
Wi+6ZFTh0C+JUbd82jgg9UjuJlstDsXhaTTW/Z6Az8xU0uQNODQo6+L0yyYW
MPO/65tsw6Hwk1R04tejwcRURqPpRxyiaklymul/DN69jijo+YRD3kX0fX2m
j4GBrFkAsRuH2FGzvrDDI5AMqIVzhnAoV7CsLyorEtiRrTPwjB7Vu76TekAu
Eqi0jWw9Hcehsu6JK6ytEWBAt/xT8DQOPTKrUxH7Ew54zM097iwf+ex23Phj
EwZe+FcQ+cnUkL6xb2xMajAQ/eJj+oVCDblOq8WTw2BQxH9m3Z9aDXkWewoq
/AoCta0tAj+OqSGtfa/K5DNB4BtTf1AslxoaVhbWVNsIBDes0rnVedRQkKq9
2fytQDBWebts7oQaiq2KrIpvDQDzN3+NXxBUQ2HsLufCX/oDstxtsCulhgLs
dFYS/e6DqM0P/a9l1ZBbZO8Djy1fwKgd7Hxd4eg+eUb5mLcv4FmmzSpTVUPv
mQWSxAJ9gCKO98DuvBpKpdFnO5PvBWy6zr7vNVE7+h4Rcics3cE8H5lhsKka
qmxMaVIjdQeubm3zMuZqqE2qd8vjlRsI4NTjeWylhnA2Fz3vLrmCZEvL+8hJ
DW3ztakUSbmAExXCLMsuamjtfHZQ2CNnkEP5uyDDXQ2dqhzWS/ntBEoK3QY2
fdSQU9HJBbGK/0Db3xDV4hA1tCjL12/m6AiuXLr01TT8yM8//p0b4w6gJ43+
Lk2UGpq3//aG28QBjIOkFOtYNRS67VNfdNUebEflbRxPVUM5rsp+783sgMTJ
joqIYjUUf8N3ru+3FfgQk+FOVaaGfu0Xho9GWwH9fWf5iHI1VBOosPVG1gp4
D3OUhteoIZXsgwangDuAmGZdGNakhhS7vYJbJCzBdVpVB4oWNRT3sa7pRLkF
mPOlEw9rU0PclWd/f2CzAEw33uWFflJDHiva3b/HzYEZ5+GLkO9qqF2i4KJP
+i2wEt5jQTaghmTs37csMd0CIRt5fCFDamipbTqfMsoUFPRdyQweV0N3bUWd
5x7eBBsJ6c+Cfquhgp9XNqRjTcATJpUnDw7U0OM2bx8ydiMg8JBW99+hGsq+
/C9QrcQQVC6P0D8gwyN285okGx1DMPw59FEgNR4payVSu0cZAPGYb2EBLHgU
GlRY6spzDbzfy72wz4ZHrYJa5brN+uDqPV+yAE48+tC9wDbopA88dU4F+fPi
Udx/6iTVcXqgicbJ308Ej1D6y/t3T+oCI1+E3xXDoy3Nk8PXo66AuV9sO/dP
41EYxcwd8c3LgLG93vu+LB4JFi1knB/SAabhNO6+angUJO9b1U/UAn9Jc+29
dfGovvT4RCrdRcC6+f0J0scjWUzTSPupBpCdp66iM8Sj0QskD17waADHnnuk
2Tfw6LY9ro9W+QKYyFFMb7fGI/8tlS6tyHPgX4ot9tQOj5xnTjEUC5wDvNHP
Zm854BHPz0tsuo0IGHvsKaw641Fw6Sc6/n0IPl9o/sTth0cm+6dzaqXOgnnV
jbXJADxyuh7iUxpyBtBIiXEXPzzKf6zhpf2IOtBgj7Y5F45Hm3EmO1/T8aB+
2uDAIR6PVmvvK1w5hwMDA2FCSol49IjFkV2qQhVsdFVr/0vGo09ph8tK4qpA
roonJSEDjziJpLgAXhWQHz4p8z4fj9T7xnKYRJRAy3326+Fv8Chjh0PeukQR
/HTS9NcrwqMTpVdZb+MVwQnjwvapd0d+39vgmUwVQIKou+WxBjzabqQh76+W
A2U8uRH9BDwq1kj9PGAoBz4z9he9IOIRbazSz9OzsoBmS21HqQOPJHqLXnG4
yoCH7aQJ5r1H/lqNqpWqJEHme8VasX482uVZrjnDLAnqS23H1gbwaGQmvu7Q
+TTYfPbxdMTYUb5T7XetVSXAf/ZPm0t+49GaYNF99zVR8Nis+bfvIh7pLkrr
8NuLgtf6G0wXVvBI0tg5cOmnCJjE3TT78RePXrln/8weEwYk0tEhL7fwaClU
YtHqjjA4KdBQcG8Xj/bTamlIfwkBPMfKF+UDPBriUqFzdBECN2gFNg4P8Yhf
S/7Ek11B8D/074eQ
     "]]}, 
   {RGBColor[1, 0.75, 0], AbsoluteThickness[1.6], Opacity[1.], 
    LineBox[CompressedData["
1:eJwVl3c4lt8bwO0ZGRGl7L03L51zFBLKiGRFISNUFJlfI3tLKSNbyArZvI8t
maEUJaOMZK/M3/v767k+1319znnu+z7nXOdw37lvaEdCRETEREpE9P+vFf/T
keNjJqzMtOmygvZNcKQgIUK5zYSRyZj2/2q4CV5rjf1Hv8SEPWbToXopaQp+
3BMTPTfGhD36YjwieM4M3KoYCcSVM2HjHYtFG4wW4KjN/4taPhPWb8D0rjrJ
ArweFRK/ksaEUXEYt3WyW4Lvu75jJuFM2MmFEuFtkVvAAvJLPrZmwo75KMjN
5K3Bgf7AU98bTFj15S7pgABrkHbH61uwLhN2OvGi9E6vNRgP6QtJVGLCghLf
PFl2vA3Meh9PlDEwYaPWhqfeVN0BN007IxYxRkzlfadIfaId2HV6MLlWzYi9
21DR7NuyAy99z8j/K2bEHkVaryeb3QVfMlx/Ur5ixJw0N10fCtuDG79ZFfkf
MmJbT6xbqb87gO0dLFrMnhE7f5Pydsk1R/CC+t60rCUjtkxVl6LZ6ghGxfAx
F68wYv5Z2BWfMidg5G4/a8VNmE8zgnQy2xlsPmXE2Z9mxJzr5Em4+F1A0ouG
OFc6Rsw76uNhWqELGK47qeL3jwFLbeEdfFDnCgyJahNShhgwdib53m7vB0A/
hgqOBjJggW96btptuoEztrrfyT0ZMNPz7EKUBu5gFhfvo+DMgC0KHZVZlrmD
J/Ona5NvMGCaDQKblx8+AhmXBKXNRBmwZyT6VOs0HsDhzL2BSC4GbLdY8RG7
hweQWSt1aWBhwMavJsoozniAztcKRRxEDNiti9E8Xm2eYGIjSrO58CSmxjmU
ezrdCzzIYg7mTDqJcVy78WSNzRuQ6aXiA/xPYvcvhiWdSPYGokVFSpeun8QY
RjPEJVN8gLf1B5HuA3osTjmWX6fJD7D1UZz8pEePRRD1leuhQFDsHasji6PH
il1jZ0cTAwESYg1P4qPHBJwEb4z9DgT2wfzEJv/oMJ2ElWvOz4JAtbL6xng2
HSah9Q/GHQcD7bmPkhdi6DA1faj//tZT8CPpuvNrTzrssH79Qhz+KSBfvfPL
WpcOs3rQXeMbGgKM8gO//No6gfUrrF48LRIG5q9Tn7r88wTW/t4pvCo5DPgS
J+gX9JzAmphMiTQow0GOReYHp4wTWCK3YcXtpXCwzoRvWNE6gbUMvecNHIgE
cf8dZPxLpcV4ElRORhPHgXp12twPYbSY2p07BbvhceA39ZmCV+60WKxYKYUe
dTwASYrlyjq02OcciijzF/FgqcAN89qjIfhUZonNCYDNNbD9ym8azK23pqiY
NhFcko3vZv9Eg20b0FNQmyWClKaSwbpCGoxTUYImbS8RaH2a//nvJg1mTHKp
tVEnCTxK3pn9oE6DleE9rZ/kJIEMC4qFV1I0mLBFmk3mQRLY/s27pkxFgyWr
VF7RrXwO8vZvEXvXUGN9LVcEamSSAQn/KPceCzX20t+vB/6XAiQWZ/h7iKkx
kql27OVqCjAtWxdO+UuFiTYRybfZpIJyZQYZXAcV1mBtolSolwZuXdO56P2I
CksOM9gIA69BJLOZprY1FeZpkOSCw78G78cctM/oUmGUjjSue2oZ4IRNqGE9
LxW2VbMfNyWQCRo8W+7sfaLEeu1ojMtgFvitOni3p5kSC+6P2HkXngWYSCad
UooosXsFrJTfP2UBp+gDN1wQJaa6TOba7JQN2LIUg72lKbH+zQfkUoU54FFP
Sc5eHAX2kP1cxym7fMD95BOllC8FRl6sZ0/akg/6+Xfu2TlQYHdmRivNz78B
QoFIbhBRYPyiT2JufX8DxhWH2/PWyDEtdR5FTZdCEP5rR2j8OznGoMmWeWa0
EMg944hh6CHHJGpcxUJAEYhdtjP2ySbHRmPt7OVY34KLebu/9K+TY3lserT5
X4vBiuE57VBIjlnfN88fvVYC0oguljaIkmP2t8iJ+zpKwLZ5lIcAGTl252eT
vXhdKShkOk95UEWG7QzCVGXzcsAQcEnoDSsZxnz7nVxReAVoEneIniAhw16b
+KXzD1cAp/HoVcYVUizPfMsEf74StCt8rvXtIsXMDBaEbtVVAs+/DlcMn5Bi
DKJHwviDKsCXGlMSZkuKOTJplWXrvweDWhWMTfqkWFCcbG9n3nsgkrv/VVCY
FCvdOKaduV4NfpjFOh1+JcF0PYT6l/E1IIqqsl+mkwTjmZAcMj1fC5Sqv8g4
VJBgsnz0EaL+tSCRkXv/UyQJ5lHjaXX6Yh3Q7K6MKlAhwfSYLZyzx+tBifzX
4uvpxJjU5NZDPbNmUOoinT0eRozxtzumfh9vBuV5Eck2bsQYFU9fno8VHlSw
4ILcLxNjL+C1t8EKGKjeSjF5tkaEFWqJlXMbtIAa8Q3dsxNEmNdPJZLUlBZQ
a6dzMaeTCOOUNMcu/GoB9aP7YpWpRJjrLw4bRv9W0PzegmRYgwhjuhR8/LC5
DeD/Vu2YSRFhPbbbxDWM7QDjp/s7fYYIk24JndK+2w5CRH3Kfk0e46fmmuTc
mTtA7B9VM365Y3xc/V2yG/6dIOMeVpY7cYjv+KudxJX6AWSPP0ipeneIX5x6
6zVE3gNydbhD2kMP8S7fazBhtx5QIBpkNit1iE+e0DVd0PsIyv9cIucLOcD3
5gf2mnD1gQrzzRVZswN8/8D2xe2XfaDqY+63S5IHeM8DJPqAuR/UvSUvt/m6
j+doLmRgoh8Arfe6zHLE9/FKdLE/nGIGQfu4p0YlyT5e9YnWjaihQdCpIyTV
9mUP39B+MayadQj0iEaQzwTu4clu5Yep5g6B4T/a5Tyf/+Gh3CkWj95PYPZe
P3m2/y5+0IFpSMN4FLDSxvwXd2MXz0J7il4kfxRoFen885XYxStoubyX3h0F
xfPdSyY/dvDEo1Zt9Rmfgbtd2zAd2MG32/9j4D38AkisarO8DrfwO+sBzKub
34DckcdZ+9EtPFcatdq26Ti4my7/3KhkC98YS/LOBhsHPeMV4ZKWW/gch9Pi
YQkTIOFmyf1fjZv4jMHvmZ4aPwCXYfYFA98NvBZKcZc7+AkM16xrgNEGviW1
t/WsyhR4Gs8pLSa2gacBPWOT3lNgvj+Nj3JiHU+VPICnPpwCZTrJtE0q6/jO
3kRZhRMzAGhEfxXaX8XvzOpppN/8BR7Mal9nHV7FW9zjL67L/wWyg6n7SN+u
4s0GUl7Obv0C5K2h2A+zVTzLzdZ29+Tf4JUfiZ7w4xW8J0cw0be5OVD9YGmR
aHMJf4fo1tEhtgicxhR5BdKX8HE3Vzy+C/8BnCjYXEdzCW9UyPtILekPCD95
pvf5yz/4E4ZkrMUuS8Cs9HKJyIVF/FDGL+sc2WVw9Cf7vlHoHH69TzYijGoN
VFxffuMlOYcfzKfbddReA/YNyj9fj/3Gh8psTqrGrIHByEH9BZHfeMECrzWM
ZR1kCx9J+w/M4keeTkm+ltkAmvamm2/YpvHzXMwc5a+3wF5/rlhfyxTeX1yz
TWptC5QprNquO03hox6GkX9T3wZsFGGjqk0/8T3WbYvvV7bByBVHl5y2H/jo
eb0OEqNdwNHBub5t/BXv7VA389xsH4QkVd9RKxjDL9LlxEe37INlm6vDUXtf
8Odeu7esCB8AjMSniivjMx7nO+ZJf3wAbNFnD+35YbxH4qUh2YYjYOLJvqOy
1Yvnu8kX0wKJIXid91Ug8yPemUltPs2fGPJ1SDcy6vTgi0I7DfSaieE6k3bg
XGYXfkZy/OgSIoExpd60z3Rb8Qr3b+LqrpHCk8n3/yuIK8Vf1++XN3hJDotk
MqmNVArxdzpdby3/Ioea/YPPjn/n4Cub1bfi5SjgLo2tfolvIv6E5Zj4xggF
lGQ7fWub/yW0OeVIEcZDBTNM2lwHzBpggVF9y+wGDfxE/bbwH1kzTDnl7+10
nRaS3LqynmCCQVejkCmxKlooxyAt3kjcBpn2lGc8vE7AV4+IchhudMM3c/jz
0cz08N1rvS6L/4agqpjJ2ax2BgiiqG/MCX+C1Bx3FhWPGWCPZ9vsw5FP8OFo
81gMjhHO6iuShAmPwNwjcbqASkbISsp54d3wZ9ilU3nQVMoEfeyXK8iFJmCZ
8b2S972noFbyffIzXROwkDFqNOAkC2TtWjWRuPsdll2yHmO+zgIrBDYObuT+
gNs6myQpEyxwa92H1yj+J2x57c5n+48VilUEuOSdmIFR/JfO/TFnh8zaLS8k
LWagWKVHICpmh3tTxFjd2xl4LoM3MuiQHXYzBjP1a8/CtqRvgZ+zz0DbhyE1
2+G/oPS8vBD5v7MwVSqSWIt8HtqnlJr2jJ6HQd09Ip+M5qEqc88AtwIndLCm
NbLInYd3cz68jE/mhArx0fkPLi3A3KHPXyYluOCnlVidV4GLcCfPgWt8nwvS
lD17vni4BA8UyhhMKnjgmuZI86OrfyGDPlnd2h8eOPbj1PxR2l8o1W9VLSXA
C/PpX+CYVZdhzViiaXYaL1RzfTmp4r0CLZscaoMT+GDji/4kzf1V6P1WW6cr
TQBS9lOG3RVYg/RTUxd15gSgIbmaV6jBGvwwFkVfISMI590rLTvfrMEU1oV5
6V5BeMrgpYCm0TqkCGG0QTTC0IX2Tq1GyQbMFqc/+lolCmsvphbZjW3AovSW
P430YpDMeyQthHQTHmWqhxU7isGUec3ADtNNKH4z4UwTjzjs7BDV1qDYghKt
ng6bWRLwfMDWuLrVNjTmu9H69o8UdKyR6LeN3IbCm9JeldzSsGrZHnv6fhse
2NdVm96UhtqW33LbaXeg0Gm+q+Fd0tADh3dRr92B167lO6aVyMCBzfDjS4z/
4IWx+hGuFDl4Rqx1zUb1H7zeePvlxDc5eNdmfybY/h/c0cmtMeSQhwdDLt1t
Tf8gjc2LsMdZ8lCozDDhktMe7BIn+dBTpQADHDl4L7XtQ5MQznvOxMow7eHl
0JA/+7Dh6+x4zBVlWOPlttDFfADnhLytXRKV4XJEd5mu7QFcseJJdRHAQfOi
R6o3yA9hueKefq6JClT402vsePkIxqUlUgf9vAANN3Zq394/gnuBSZiFPIAu
+zwcy8lHEJtT3mOKAjCX1mvabf4I9kbfG2BXhpBRjP++b8QxTE+wsp3VQ9Cj
GrR32RGh2Ko644ZeNfgUN7I170WEwguqPP2P1GBCs6MgTSwRUl+WWcJLXYTF
nUmRutVEKL70hXzri4tw5vOi/hAFMeqSfPRqxuES1N958f3bG2LU/qXtZ4qA
BhRVWtn+u0CCci1cbI0YrsDaYdfuwkMS9H2qe3DE8ApUv7/8yo6RFP0Tr7HZ
fH4FWuT/Vf2uRIrKpf4Is57XhrGnloJ6w0hRzb+4eSoFHbi2Ok//lp8Mfdda
GP8SchX6Rzv8vKtMhiK1XO4tfroKaYTm3/FcJUMkjYZD77iuQR6rOaOUR2TI
o1j0m23zNWjU9ysloo0Mqd/JwV0k1oc1hdMCDrfJ0QVrbQofEwOornFnl/cx
OQp9HXeZ9KkBHPw59WEynBzh5P7+XSs3gPOnp5xNysnR6InnCeQnDOGZ0MkK
zWNyNKdoHMPRZQj97kwA/nQKtNi9yooZGMFLZz/fmB6jREOTDLIjzSbQV4wn
WWeZEv3yv60weGQCqy64fqkipUJSp/pu2MGbkM+a4maYBBXaL+lus2q9Ccny
FEzFnlKhhfWtpzUDprBTItncQ5IayXOl6tBQW8AjOJM6qU6NhvedB8WuW0AF
A8kJLTNq9LH89MuDdAv4xr3L4mwINfKj81MulLeE4bU7ltg3alTD3yVh4XIL
Xrl405omlAaVdeYKlPxnDYOu52a6p9Ighyydeq8ia1hvu/pzopwG9T0VX34z
ag1FwsJvl43ToNhMstNi4rchTW/tHSNpWjSN4drnft6Gvcbsdq8naNHw+5fm
n8xtoJ7jN0cZWTrU6fxDYyT3Lly9kzEtdpkO6b8mwwV8vQvjLWzNBc3pEMY9
VfuC3h4O6i3rcgTToa7DdToKb3toqEAiRTFMh/jlzkDiGw7QiFRk+6sbPWq2
TDQk53WCmwfLriOh9Cj40b3x4ltO8Pl25Vx/Cj0qSLrF0ZPiBD8vXPja1kqP
RE5vFzqcugdNBg0aS5hOotdDjw206ZyhWbpXUGDFSVQtpbaqzuoK916AfZ/O
k+jZ/CfSTFNXmBpP+sjj20k0ox1Q5JvuCpdbOivkiRkQkcp0c5PAfSjxXj9X
RJgBTQnVX6rnfADLU23DTnkxoJy5kzbSGg9hpUP01Xk2RsQx3lu90OEOzbiM
1Rp5GVH1s2N/6k13SDR2Tj5eghG5czJ4P+V5BHUvl3EoqTOirI5ekdiAR3CW
/9OfsPuMyOPnhyfH6DE8NXM6UrCTEeX6H/z7NOwBH1vmdN51Z0ITnxbI2TS8
IQeLcz3Onwl5VG8vFv/nDVt75UrpI5hQ73JGWWm9N6RX7Xxe/ZoJiYw3cO5L
+8D8Mwu2FD1M6Afrh9dd/L7w8xcJ0nwuZnRA1vutjMcfKhrWw199zKie/M3M
L1wgTGN5Ehw6xowu8yioTd0KhCRf5bsEZ5jRnLIY+ZngQNhr9e6a0y4zEgjg
mVDvDYR3XAosV3hOIWMmvYiw20EwNvyFzz/PU+hTqsjmUXIwnG12q6HjYUG9
6pKieQqhUDtIar9UjAX9fsXg/flOKCzTWAb6iizoq9wtomtxodC717EzUZcF
mVMNdDMshEKGb9ajpz1ZEBH9o69LGWFQZevaBncvC3KveX9S5WwETBQVlVTw
YEVHYYVKVNrRUMyG/yRXACuSfpm6/9snGnakcK5QR7Iij6EuFprSaLhLfars
ezor0n/Ddv48cwy8NX8gEdLBig6f+50O/hkDRfL6JUZOnUYj/YNtzuFxsPW8
m4Rb5Wl0X3sFow5LgBY3nOktmk6jhhpTd9fcBLgVc3dZo+s0oiHbMdhtSYBC
h2al7OOn0dFy16LPYQKMHb8k0ULChhqyP02reyRCs5csEgyGbIjcoIRn1fUZ
XGOsEy9dZUMqES1X5PyeQ+un7B2u+2yI/uFxt072czi47WUhScGO2v3wQwld
z2HpOC6q/Cw7uvJ2b6CQ6QV0zmucr9BkR+qsiRm0b1/AeSUspyaNHWnoXAnK
n02GP6y62Fu0zqDAxSH7Nz4psKdklHwk8yx62xSuG3ouE7omuSl/LzqLbDjs
rrjJZUJGn5Muv6vOIsb9FW93nUx4U+vKyG73WbQWouj+3isT/p5uzD63dhaN
z51/oPglE5Kw5UJ7NQ70G4rWSr3IgspBbl57UxwoSceC9wtvDiy4cfIvF+95
ZLE+/FLFNx8GfPvzOcaFCxm9v4d/WVUKkwPX5OXbuFF7bsiPkZFKKFUWwrFK
zItIPcjLl0/VQsNzwzY3KHlR68ajrQ2BWugexfW28QQvOrvDyb6hVAurCQ+C
iNOEeCHzox8WtVCFa+0Gjzgvisnoa7fLrYWaCRYJRjd50ZW4dHZ2mTpo7i5L
UVfKi+YO8UW8l+uh71TAVc4qXvTmVmY3z816+FqvPymkjhft3USBpx3r4U9R
R17Ddl5UokSMm4qsh3dnX6M/X3nRDxMVuvW+evjAmMbnHDkfGv930+mPQQMM
VZxaCTTnQ9+GraX19Rth66RuSLQ1H4K3j8QabjXCw7DaM8l2fKiNK8+V3aUR
PhqL0yi+z4fO6LOblkU0wtteIPVzMB/Cde39vNDaCFUbUjVFi/lQxeHfzH6p
JrgObqSPHPCh9ubSQGrSZigx1yIzScyPsqLcM4pONkPHOPHuBQp+1Lfz66MK
RzP8OUm2ccTAjziPlVfE5ZthX0ClljA/P6ojq6i7drcZFrQybPpd5Ud3pscC
XDqaoZXmR23B1/zo8l95T38PPPR+JB3OlkPw6+mK8AF4+CI7uYO6gB9tFfj2
LUfiYe+RDVp6x49WeZ8ls2bgoVLNgfy7Dn6ktRPOHtmJhwxCEtwqf/mRuWUP
9y4VBkVvJN0SW+dHt3ZVOoPpMKj5dC/13A4/mo1m6iNnwqDvz05WImIBpHau
5sfSGQzOv7Q60XFKANUcc3NqimGwhTph55qqADqYjqg9dxWDE4o7ckhNAHHs
CYTRGmBw187STVpTAF39ZiC7YoQR7pHCf5n1BZDIWgr5SwsMpni3To/ZCKDV
7wJ413sYdPuz0XcnSgDpa/dKiIRhMIbdjNYoXgD9ca6ydYvEYMFlTEvjuQAi
xbFQlMdg8EdOdJtghgAic3n4kDYJg9oW/HVLFQIIzFjhLmZikLfvRq7HNwEU
Q6ljUlSNwSK2BxeGJwWQ1F+2l/51GJSyjfgs+UsAjfuhbY1GDKruN1AtrAig
KFWH1ZIWDBoJc7uYkwsihSMl0emPGPz2CEdRSyOIXtjw5l3rx6A1dj3jFIMg
un/vBG3pIAadTUKH+s4IIqI156caoxh8GvJHHkkJIq/rXMmfv2OQZohsIE1e
EGnJz3z9OonBeI7zDv9wgui94uKPgSkMplXqp1RoCCJNfblzSb8wyHPsKHtS
RxCVOfhdvTNHyF87uPeeviCa/cAqwbuAwaqp90d85oJoYSBjxXcJgzjxgeRA
a0EkehTfzbKMQezJvNQPO0E0/2ZULWsFg70nz9okPxBE6qW1FPHrGJy9ENBF
HSqI3HCPvXt3MOgU8cr6bpQgqn9UtfVvF4OrIxX/WuMFkTnrxR32PQwe3Psl
6psqiM4t5gVJH2AwqOaofSxTEKWI+lAKH2KQipTtlny+IGKnTKdiPsLgqRTt
+OVyQWQsJujZfEzo9y8bYZ1qQUQVEv/zP6IWyCXt1/qmgeDnaTXLErfAfN8X
5mQtgshkJ5P+G4HFuss2rTsF0RNt2kE3khZYwfwhpumjIDKcYCc+IrCS1bTA
mSFBxGD5X6YPaQtsLtrHe3wWRN836Uv+EFh9+5Tp8LggStVq5L9G1gJ71CTW
JacEEaN/KnUOgfVjLkdF/xZEL+GUySKBP49Z8y38EUQa+OmTfOQt0ILPu0lj
jdDvOhZpfQJP3392I3tbEL3yZGhwJbBDQ/HK0b4gih+MKPmPwMsUneHmxEKI
TdSUKpjAjwwnuWsphFCXn8fHJwTeS9+tP3VCCBnp7W1bEzhggdHoIaMQEq0+
F6VCYAp50b99rEIowQQXTkXg6AD1UBEOIYS727PcRfg/pl5LzjBuIWST6YD3
IvDL0561MwJCyO7q4N45Ap+3iTdAYkJoAPc9q4qQf25p4WKatBDaqI16f+H/
9ZCbGkpXEELVLDx+rYT6zdax1b1WEUJR6gKPVAj8FOpnZiAhpDDxLrWAUH++
jrCwTA0hVEO3s0lN4HZtvGuWthDizUSBVoT+2Q5uG2frCSHBpTW1QkJ/c8ft
+HJNhZBJ/7O77IT+q99Op827JYRasY4+SFgfs79H1vNshNAK+/R9M8L64Vu/
1PLGRQiNbjs6OxPWV7unT0GBmxCiDf3WY/MPg7aHFXGFnkKILgQ66xHWYx4V
z623gULI/fAggHSbcF7FmmoUhxLqaXju38dNDP5mThAriRJCd5pamsI3MCjA
SbRf+lwIGV6QVpxcxWC+/I/kikIhtHlWDEf0h+A3sPxXWSqEOnzV7e4R9tNv
dPVuVaUQQt7hmz2E/Sag2yhX3SSEtDckrtrPEvw7KUN1Q0Io66OzDgthP2vO
D9XWfxZCldfe7fOOE3wX6syGcUK/9FvFBb8SfK8nrk2/hBDX+jdBWsJ5kB93
g7blnxDS9T5YutJL8Fli11uOhNBcOwvf4QeCn9LxtZVUGFFL+RLldRH8fLmC
djphZFtf0PipleA3Mml0cwuj4+Hegfxagn9RW+yDgDBqKvrXdPye4HcFMveI
CiMyx/feVysJ/vDq1Ed5YVRrLuTRVULwF/r9B64Iowty5KwK2Rh8wxpV+/mh
MGrl1tUmjcBgRd3j/YuewuhGSFiTTQgGmyysQZmvMApvZwyoCcTgcLZ8e1iY
MDJP8GBV9sbgscTPAaV0YcTEFxOa54RBk8vycyndwkgsKKFF9AoG7yxyilD2
CyOVB36RHeoYdImhcXEfFkbZrOcuXEcYDB6eXNf5IYwc5ocjtBUxWGYVeXSw
IYzuPHZdKeTDIOWTSRYrThE09zzS7t4eHjKd7bn5kU8ExRqDMIFVPDzXXJWq
KCKC/Jtf/e75hYeyZJHcDPIiyONLNn5gEA+t4uXEW7RF0BMwFNubh4c1BRHq
vB4iKIlI6EuBDh7af5V1n+sVQVoU8W/zw5qhIQn7LdwnEdQ5mR64690MVUWP
tGK+iKCJOZd8RddmyOTXfV52WgRdfUek62/UDBu5LHv8d0TQsvHLs1JchLhD
KDcrjyiSH2gZBVVNsHF7bEDdUxSRFc/Ufx5ohEyn/MWyucWQfGPWlbfj9RCN
3nB5YCWO7Llmhp16q6Ho2nYKS60E6lj61mQpWQFfPuPX7/8niUiV7kVp8RVD
kpHNbw1HkoiWM8DqBXkxVKCZrhghlkLFX9Mm1n+/hRna7y60UkghKY5nCmOF
b6HbR73r6QxSSMHE4ZyJ1Ft4ui/a/zqfFLpy4vsrHCqCdwYpRvE6hPgAdZas
cwHc/bwX+DJFCpVTpb+k+5cLp8lVt9TTpZD6aCvecSIX9sr5OaxlSKHgSNbw
CXwuzEw8vqadJ4WK7lLLU4TlwivXyDgOyqQQVLT1u8eaC1M66KqtOqRQ/hnt
9nDlHHihimtRYFUKtZrl/WeSkAWFZm5bDq9Lof1xLaLXnlmQiSln8L8tKeQ6
NmZ9YJkFf9/nrxnbk0LG57AvRKJZMFZU5GkkuTTa/pwkJNyZCX9my55fPiON
lp72zu4RZcKgBE3D9xrSaDDEVMKOMR16fX+xJKsljVp97o0e/06DD4TnQiu0
pZHuy2T39sY0aNUS1lCmJ40mlJ6Ff3RIg6pr3XxFptKosDO8aLA1FW7p6+y8
dpFGhtaM7hX+KdCBQT8t/Lk0Kv85/TiL5SW0sshUoHwpjRQ7ipjvrybDGwWr
gyEp0uiaom253cdkqI4SyIMzCP+btlnVF5gMuR98cvUrlEavHhgEhK2+gN8G
jNTcmqRRI/Q7ej76HF6NM/1t/ksaTSpqwndNz+CeY7AEw7w0+ruWc30g5RnM
Vy/xaF+URnWXHiufffIMEu0RUYqvSqO4w3gWVdlnsMK2QPBoTxoRyVBpZrxN
hGy4HYdMBhlEE7rgOEJ4H03PJv2ZVZFBOnhjN8cHcTAO3yz7CsigqZU08XL5
OKiaMu9zVU0GKV6/6ayzHwuf66meqNaUQTA25LF/WCzUqp8RCzOQQaHFHSUD
OTGwJE7GVdheBh1fOXD49ScKPsENrrokyiBdvTFm8tpwKCNDbb2ZJIMGTGko
EyPD4ZLwxQHvZBmEJki1bluGQyv2qpKwNBnUsUba00EaDjV3k52y8mVQBanO
3czrYZC52mp2pF4GLcX033Y4DoGl0itfVGZk0LubD15lhQRDB2Ghy62/ZFBt
2UMTcutgyM19u1prXgYdDV39k4MLhkkMw0nGf2WQ/XBSVvxqEPRZqTa4vyOD
ojYOs7itgqBWif/HbFpZ9PJJQ8WSZiCcEaLHU8vJoqy0i2Z7/v4w2kY9KFhB
FomKqK43X/SHCq+9NQ6VZNEknQj9bwp/GMk893H1gizqtneiNYv3g1JH+LEv
l2XRBrZZ2fvGF/oOP1zPM5dFnAdZU17z3vCU/yj/xWBZhF9Lpp8t8YTNtbQL
DSEEro215/TzhPYbasXy4bLIq1DlepmuJ6x3KJURjpFFR8ecUh+XPKA1oSYM
ybJo4WaZ8JyUBywWUjb9USSLSvTfcRl2P4Lqw2nR3p9k0T6XfTKDtBvMSSs+
FB6VRYFlGkUdFG6Q5G6j69cvsijbRBzrn3gIsd1xfaXvsmiLeG39W8RDqHr+
LMv2nCxifqHg0zf3AMo5vkp/eCiLdBTxF0zt7sNnMoX03ERy6Fr6lcXeM/fh
+n7tf4Mkcgj4ES+MDbrC8tix25JUckijk5quGrhCsarTAn+Z5FAnP+kDJ24X
yHf8vNRBSA59xy8HLBLfg8HdeZxsonIoiW6nyQ1zgtMJ7+O7xOWQ0WCq29P/
nGAm36ibgKwcunsf9xYdO0IO7VOKsxfkUJuvggMpuSM89TwRb3VdDn2MSA/9
K2QPSUXjBm/4yyES44o2614b+ICx1GEsQA5RyFx70pRuAyd2eonMguVQLLOM
l/d9G1jVTiNtGS6HDNhwo0ynbKDtrdAEm0Q5JJqcbPT29h3YnuBn+CBfDp1c
Xm9ZpbsNpZ6kLa4VyKH0YTlfyl/WMO1WQ5D7WzkUUSVZ/KjRGj4S/VfhUS6H
nqhsMOg7WxPuT4+Y/erl0IbWwfmtDCv4dPfeSES/HBK7vPJc5aolXP0R6Uw7
JIfqRCVYS8gtoUVHIVnMsBySb8jXqGu2gHKJc3LxY3IoWVjTOF3GAs6K2jx/
MS2HPn3s2n/MbQ7Vrcxu5GzLId0ZJ3HfM6aQrFNrrPG8PPLPWf7a4GYMBVTU
zj/ilkeXiun6DhSN4eVyZVtRPnlUb1/q3ndoBCNTRFZfCcuj0+bRUuxRRpDh
/gkqTzl55KrvwIsrvg452AYVpbXlEeXsSHMepSEEMd1+87ryiHrI8K3pqAG0
Imlpy9CTR5ziA25ROQYwe+mdHr2xPJLfMzS3VTOAQi3P7P9YySPmg1cP+oP0
oayTSXLeY3kk6VH3Cileg0aTet8tnsijQQ4fCtepq9DDSIv3lI88ekqze+QR
fRXWAuWyoAB5VLtqcsz8SxcC5rNdVlHyKHHv2pJGpg7UbvyxzZ4lj4qJRrPX
VK/AO/R3b8T2yqNf3M4b+qQa0L3TfFVpQB7Zab2hyuxUh0/9DSJnhuTRLIiV
iI1Uh2+WVZuVvsijwqrfu2qn1OFSP7PAzJQ8OjnZLfdT4hL0jGvZUtwhjJf/
4VrHf2ow/HJN3PQ/edT0RnXcSlcNphwXC8ccyKMFTvpvwexqsPH+S8tpYgX0
KMOOy+Y9giT69zuiTyigkNpXCzW/IYxmOPd8ilsBJaV+ztWjvwDTu5kko/kU
kL1XSnVMjSosDaD6oCCogBxeTznU3laFQ6sbB1FiCmi9oKGlp1YFsg712Coo
KqArmwLteQ9xMCvhiVyUrgIqJyuINDmhBKuZRoblPBXQWbzcTvoXWTgyN5b0
zksBuSfn1YW8loXrjd+NJXwVUC1p1H2yu7JQ0n7ui2CgAjI8EczTsi0DCxr2
xs9EKaDvhVyqjJwyMNWWe5YoQwHJSc8dT0VIwXplgTy/LAXUSvPrUbKpFByj
F727l6OAMj6s9vcLS8FTdXLzGwUK6OLyyWTfZEkYS6e19LtCAZHKruoeikjA
gGrXzd5OQn6V1RxH/qLwdZT7+ysfFJCeWut2hLgobLJ+4tH5UQGNM5vnbU6I
wD2aoF38IMGfT120BCLQ3er5QcU3BbRQ1XikTisM71I1kr1aVkCWXy7ppX4U
gE+/Yx0sawooffYy5AgTgNkVHaGJGwqI5a5vpfklAThpMUAVvauAus+wvaVv
5oc3302f+I9EES0+89FjbOSDOmbULHasiuiL+RnLvTEeeL55Lvg0uyJydOqV
aEjhgevcnesfzioiHxXeJpwlD0xZCBqU4FZE92V7O1xmueHik4OoXVFFJBvq
mea0zwXDk1dIotUUEXH7V2eGpPPQYr/vIVBXRDT218eixc9DKavin6uaisjl
hPWkVvc5OCbg2GysS4jPlSY8JD4HBaunvThNCDx1RpYv6CzsHBldrXBWRNrK
nBJc9WwwRanKyu6+Ipohfzp3ZMcGXdMS+0+7KSKDEOQ4z8QGWWz1in09FdGz
fMF3A/dPQ9uNbnvNIEW0ueT3OE2eFZIyNf74mqyIQrh1KsuXmeHnxylXo1MU
kUxlu9ZUITMs+vqkEaQrIhsB88YVO2ZomCWfkpOtiOy+RR6l/mSC2VJlxi4l
isiEmqj0zyQjRHrZvURtiujdWPYFHTIGyD0YdyekQxF9ZaIMG8g4CUkM/Hap
uxWRMfyofUXpJGwzvMnH3KeIFCbvTa4600PNG/S+/F8UEYPQmFvZ7Al41dJb
VPuPIvqIf29KREsDJX7Yt/T/VUSeltc/lFVRQ3orY5Prq4qo7fNt53tW1HDQ
WirYYksRzf4K0NmvoYJGtr+/uR4rouHc06yijymh2T3DyGfMSujqveeD+ufI
ocoS5GJjVUJyiVRE9z6TQQ4X8eo0NiWU1HvQYhtPBn+4Uk3nnVNCEm6b/UsU
ZPC2W7NyraASOi70gtRHJNDBS2RhQoXABYvOZkzE8Mre6f9uAyVkk5czd2WM
CIr4kLP8RkrIedFXZOM1Efzj+xOtaCihB5IjLk4SRNA14MVLYn0lVOvdNnf7
7RF4HEaiJWCrhN4ZxVu9C9sHmjp/pV/fVUKVIeNd1SL7gPXk2FlWRyXklzZ4
crZ/D9S+KFkhd1VCIZ+/Pi84swf28m4m//JUQgMeDT988LsgoL30d26UEpqc
LenwUdkG+uGvBjlildBqddGW58oW4NZ9Wp8Ur4R4mI/sHHO3QOuwaezT50qI
4ntZKBfjFiCfIVOwzVBCXszE+/FbGyCS2DyEt1IJ+a7Ymp+bXwPmHRr3U98r
oXXOh3f5itaAWISUKXOtEhp8XM657bwG+hgoxEmblBCnVt/myuYqYOB6NzLd
qYT0FmRo9+lWwXNAyZf9TQld79D/+Lt9CdwlWac7810JpXTbR/FYLwGFzomd
hElCfeLKtYsP/oCxqxUfA2eVEE155OtXyn/AGUtL99vLSijD/gWZS+sCyPSp
bOUiUUacD6QS80/MAYF+T7N+MmUUsfB3mqHqNyjmUl33oVRGpJLPRpssfoPa
jnbuLyeUkSv/plv/u19g6OTngJjTyohtX07N2GkWkOTugj0xZfRMnNfZi3Ea
hG83fn4jqYwKL6NC/o9TgP5KoKuxjDJ6fKfk7WjIFDizTP26XFEZfVVqXJc5
+glklc4e3r2ojFjnF1XJtyaBbe+FhmETZWR9jUdK/sIEWDxPcj3QTBn5/Vg3
me8bBw8edi5KWCqjlLss5qrW48CXVe9M5B1lNEm0QVMe8Q08t7b2Qi7KqOj1
/R7hlTHAUcnHuHxfGTUwch9rRo+BbPKFglQ3ZeSl+4rjq8gYKC16OLbtSRhv
g+feZecvoHMzSLEkSBmF6ZH54Y9Hge7lywNmIcro3+jDnO03o+DTK1p7qnBl
dNuPkc3HYBRMgqQXNjHK6Cq0MTQtGAG74Xlb7C+V0a2wJ4pLtsNA+Fx3ZWiJ
Mhr7iO/JYxkCjdGpbhTlyuhBU9SK4ugg0D9wlQ6tUEZdzk1R754PAo9xlrKQ
GmUUMkm6dI19ELS+sil62qKMBIr17JuM+4EF63Fm0KgyUvWglSpY6AErIZ+s
SMaUkdBhQzppcA8I2so7H/SNkP+FD7Yj53pAwYhuWuAkIT5xvNti8gFsJaYk
BywoIx//6nj1iS4Qe1Ih1v+QkO/pE59GeDsA93/UV4+OlVEiZ43l1U/toGp5
gtafBIfEhak51gPbwXhfcIQfJQ4JW4X/KJttA0LRQ099GXGoWTmUJ6amFbRQ
ufh48+OQ2IROq18cBoyeINyeIA7NRrk/XbyGgfk55n9eIjiUGjeyfPkkBui7
6j28JAnjT1hvxPLjgVkIldsTZRx69hO3eajVBDaJcx08ruKQOXPskws/6wDT
9mgs0seh4sFHj5641gHJRcr3NNdxqI0kjCbxqBY4fbpHnHEThxrrLypf4qsF
hPdvSpcNDoU95OAZfloNjl7YYQl3caiOeCpPkbsanI1K/m3uiEMzS9c21PDv
wQ33fZlVVxyS/tHtKU70HvRdavvI5o1D2WczHxQnVYJFxa21aV8cUi7rGY28
UAmoxATZSv7Doa0XjikTcxVA/VSUrVoIDnnU7fS2ogpQP2t46BiPQ01ZNwL3
SN6B/JBpiYZ8HEoQSPduDy8B7V6njEMKcYh6mb2vk7QETLlo+ugV4xAVfHad
MrAYcNwo6pp5h0MFWpMy54PegkQBN+sTTTikUf/XszC9EJSfyQ39jMchVYa+
3GzhQtBH/7k4sxWHohQ7D57VFACqHeV/ct04ZLP7Ix98fQP+6yJOtBzGoZ7j
NfYvMvkgrUG2VvAzDlkZ2K5U9uWB+jK7H2tjOCQJZah1nPLAdvIHkdAfOJSx
xHctqiAXODsktJUu4NDCM3fuBKUcEGnRtvBkCYdamCP0fX9mgzf6WycvreAQ
f6ju2T8R2WBaydTiyyYOfeB+IYSbygJE4lFBWTs4JCv69IAuLguc424quLdH
mF9fNlYXZAEcy0q//CEOyX9tnFlZzgQ3qbm3jo9x6H0F79n1zEzwP8e+6GI=

     "]]}},
  AspectRatio->NCache[GoldenRatio^(-1), 0.6180339887498948],
  Axes->{True, True},
  AxesLabel->{None, None},
  AxesOrigin->{0, 0},
  DisplayFunction->Identity,
  Frame->{{False, False}, {False, False}},
  FrameLabel->{{None, None}, {None, None}},
  FrameTicks->{{Automatic, Automatic}, {Automatic, Automatic}},
  GridLines->{None, None},
  GridLinesStyle->Directive[
    GrayLevel[0.5, 0.4]],
  Method->{
   "DefaultBoundaryStyle" -> Automatic, "DefaultMeshStyle" -> 
    AbsolutePointSize[6], "ScalingFunctions" -> None},
  PlotRange->{{-4.75, 27.}, {1.3677567001739398`*^-91, 0.31915254147141636`}},
  PlotRangeClipping->True,
  PlotRangePadding->{{
     Scaled[0.02], 
     Scaled[0.02]}, {
     Scaled[0.05], 
     Scaled[0.05]}},
  Ticks->{Automatic, Automatic}]], "Output",
 CellChangeTimes->{3.715792995613922*^9, 3.715793626856834*^9, 
  3.715793694951248*^9, 3.715793958046093*^9, 3.715793993901002*^9, 
  3.715794162506608*^9, 
  3.715794212428383*^9},ImageCache->GraphicsData["CompressedBitmap", "\<\
eJy8vQV0Vcf2P55HQpC6v9f29dVdcepCS42WulEoUNwCQYO7OyRAnAgJCXF3
d3d3l5sbubl+53c+58yO0CDftf7rv1YDdHJk5rP37Nl+Zs1fv3TRqvnrly2c
/+TMdfPNli5baP7kZ2vWCUPG/zIy+peP8HP3k0b4NzMyoj+Y8B/zxR8YGfnf
d4p/jRH+NLymakiIdjm2VWW2fFnLqvW7Dp+9ljm2Q8OMNtzGNVPFa4zvZ31F
bUfNLd64Uq82MhbHTO82KGucI2z3925ctbx1hfmeDRdDK4wVejZ5hFtG3car
3pTuE/7UHGq8to0tX7zYyIQtFv4c17149aGHs3oMuOJGrzV667buv/H7Hx+K
3NgHDH0F9TabVjta2MW8VNrUNrO+ILzm4pY1lttcykYpDGz97V025YZgjB3F
DH3OBbabss32uk1Jr276oSbTs+PA2o3fWuX0GOkZm3TjW2/1VglKk5c1TX59
u1atPrLHM+XzvIKCUZ8XFBQYjZ9RUFRl2q1lt5rAW7f1lFvN5TEJVolrxho0
Xa+0NDYambzaKPx5l/Bn0z3t/XrxGunH8KGi9EKdxaazD+b3GmjsfUWZbfvG
dcf+ndmtNzIXR8fd1rU3wf/f+u701qPm2173EMakezU7m/13ppofSDCR6Tn+
dw279XanKBFg9L+YQbmvxmdvx5q1R6cGVimNDJxDb+P1b93kEaP+DwgMw/9N
VZ2z0mLFUiMT3dKlS42MhT/Nfj+U2gVyi9tTmN5/9bL4zn1rt73q2aih/W+E
bUQ0+mCE626Ms/EUVbV188b15+4p62cjjo3E6CPNhSNiwvTd53Ncd8pWmx38
2Lu4T5z77b5rwk2eMdI7HxsqFIwFYugfUPX1jtIYBh4/XVnp2LXJbO//ojt0
I8L19m3eK0E4diR+m92TfbhynYX7+AY147e+qGn2bdtufuDRlC79iAiOus3X
SoiMExDpPVR07YDcbM2eT68WSYhc92qjkd498ab3s1u+fxjCY5/StUf27lm1
2ma3Y/T0/MqabytyQqsuWawKMj+TbNKlZzcG+Ja33hhf/dyu5AOl67Z7j23S
EL7PaVuD23et2/dEXOfN8L3lWycOCHvFwVIvbONjz0W0am7/rXeNcCu71VuH
ozrmbqasaLZcb+awx/5C5SGLtQLbb7E/7BB1T3W/wWjaDSG9+X1Tb8yvP3Zn
HhKYxm18/T/5NfWm/HrzV0qqxRhTpu2IiT22NtT8VIZxt37Y6/7Bo3ifdN8d
193HbvquYeqAiXBrW1747vW/H0iVg7XfuSFo/7hUwslU+FO7vD363JHznumP
N8sKaOGDe+JC6wbzM/eU3kByvXU7j/nHyyWk77jDoGqdWlPVaKzUD5yzHyuK
z7WaC28Unn6bb7/zVs+5/vX/Gwai8Ge/X9m5jectXOuM1BxEEcO3R75gEDqo
bbG5DnvMSs22H+k1XzVkzWMf1XeltB9eZ/GWW53qxifpLZ7yj3dLyN37lnBi
tm9Zd/SRzO6B83WGouhsy/r15+8uV7Lbe/mdt3rM9W//B3Daja0hu/LMdwd9
mlVUNGpGUVGRQKHSavm/tAaJElNuzJG3c7u0XBOBwI3XYq02qpcvHwqxIIN6
XfOtN6WsO+jzWm5Dy4/Vkqo460KuqCpOvNndt/X+NyS472CqumLPHWvcN12K
eqmkqf29prK4Usftqy9vsisa1Wdgt5oI8ektHnM7M3pUIsFdEq4fKErP6Nct
WSwaFKPEP43TV+1PEqXtjfB/5zbv5SbTXQZldZ7X7p3/sLIiJXOncdXG/Wtt
wiuhVt/4llu/TsJatMae0rRnBHme2dVnvmq5bIWZxaWjTrF31SsNXAjc8PUT
bvsRt54OB/qrEQAU/1z4/8/vJUL/hyW6zGD53hOH/ExidUHPMFnYg6zC/6WB
sWKfN8Wx5pDHB8byvSaJ/24KeUL8XYnfawNjpcK/MdYY/IQAg3C1YJ1ivDrw
eXG8MuBFY3F4LGsNfUwcKpAea8BPRcBL4lhd0NPi3aP0BcK1bxkKvN/i1z+k
L/KZqCvwmSz8ZqLwM0Gf4/e2oSb4eYM87EFNdeArukKfiZpinwl9JQHTlEX+
07TZAR8ADk1vxIOKtrCnu4sC3u0s9P+gpjT862rhp6cg9CNle+STDe0xE/Kr
Yr/Pq477Ia46eWFURcqK/OyYJcXNCZ+W9SZNcm/PWX2+o3DPqa7ivYf7yvZt
U1UfW6OptbrIShefY2UrfmWtVz4VJjiDycKnsu6UN1lv9lNMWXU/03bexzQy
o5dE6B+4S6nWPtfS2fdeSW3n6rDUGhcrr+yL9v55O71jys45BhcWbj4fm7jH
NuminX++70m3jHqzk1HpO60Trp7zyMqzuBCH/w8+5pyG/zcaVb3udLTRf/Bv
jOF3eVut4ob+f/b2i/Ee5z3SC89Yu7YdPXMpx9HhUoGr/aleX8vF8kSbH0pD
L2/s8Ti/ut3n4qqObPuvNNnW7/WGXJhbGXd5aX/sxdnaQuvJslz7z4xG9UVc
+NVorjzf7mOMKWMvfNuY5DBHkWkzQ1cgXJNm+01Lgt0fmvSLH2mKbKZ0pNnN
VgXafKtNsZ+sTLw8Xe3l8LU6yOk9ra/bZL3d1elqlyufaHzdphi8XSdqHNze
1130mmK47DFB6+42Ve3k9pHO2e0dwyWvCXpL70n9Dp4f6C+7TzW4XJ2oO+89
WWvpPVV3xWOSVvhR2Xi9gzG93bWJGhePaaprju/r3ewnGdzsJ2qCraZrws++
rY85NcmQtX2yIW/LFH3y4Un6tAOTtSn7pxtSd09i5esm6cvNp+qzdk1habsn
6TN2T9Fl75zGalYLW2L5JOGeyYZCC4E/LSYbKtdMZvXLJ+lLNk425GydzLK3
TjIUb5hiqFjxIctZ9xmLtfjGEGbxl8Fz82YWstbMEG6+1BCwZbnBZ4sZC1pn
xjzNd7MLm62Y45aD7OrmLcxz3S7mvn4fO7vZjlluvsg81u8Wx1w27zLYbDnJ
Tm12YZYb7Zjz+sOjDA5bjhjdzSw3WbMzGx0NlzfsNVzdtJp5bFwiPGItszff
zlw3mLFrG+Ya/Mx/ZOFr3mVBZp8xN/O/mZf5H6NY0NpvjB5nAebfML91s1mE
2ZssYs0EYVYzWfDamcx/7bfMZ933LBCrWPMCi1n9Mgtd+wELXPsp8zf7XFjN
FBa0fipz2jaPndu9kVnvWMnsty9idjv/Yja7FrDTe7ewU/t3sE2nHdm2kxfZ
6f3r2Mn9W0axw4cOGc1khw4fZhtPO7DVlp5s9/EzbM+x02z3sTNs17HzbN/R
I2z/0YPC77zZ0gvBzOKkLdt1ypKdOreTXbqwjp29sJMdsT3Gjl8+ymzsNjJ3
+4Xsqv185uM4hzlfWcVc3VaKMqbM92UW5foli3SdxWLcv2Qh135mUddmsfqA
J1m1/3MszfMDluj9GYvz+ZKlXnufpXu+y3K8prG2kP+wusCnWabfeyzL9+0B
OVfgNYHVBz8tCqRyv5f52FviNRl+77PW4EdZd+i9gox8Tfxdlu87wvh7wr8n
iNe1hzzC5KH3sRz/6eLv8DxcVxvwrDheFvgqxkU5OVGQk7inOfi/EHKs2P/N
URgwMmU5PtNEUSsPu5+V+rwiiNqJzaF2K8ZKAn00/mIQcB7441/S6B3iX3/R
MRCe5L23MNZ1XWG0y7qqCMdVnSEX/+4Ls/6jO9rp545I+7kdYTbzW8NsluD6
/kjH7xWRDj/WRjgukwVfWNQfdG6uPOzin13Rjr92xzr9pAo6/4fG/9S87uAL
87qCLy3APfpg69kG/+Nz9L7H5jGfU7+zQMvvWbjNF8z//O8Gr5MLVAGWcxUh
F/7QRzp+aYh3/gT3sLDzAhdafcUibT9ncc4fsyiHz/QhZ3/Vhp79VRVy6Xt9
iNUsFnr2cxbt8AWLdfxGvCf07GwWdmqWIeLk14aAM/MMwTZzDCm2n7H4M7NY
xPGvhZ9vWOjxn5n3yQXs8gVz3GNIsPvCEHHpB4P/6e+Z/+nZzOPMAnbt3Dzm
fXkeS3T/lCU5fMgCL85iwRe/MARYfye+x9N5AUvw/IQVeLzBwp2/YqEu37IQ
1+9ZgNsvLMDjNxbgM4cVB7/FakOfE6+P9Z/FUgM+YbmB01mJMF4d+iJrDXts
FNNHjTJhLNpIOpLxL+n/xD/H6lnMqDqW9N8olv3RJVayyJzVHfucdQY/xxRl
uP5OrtQPOc0f7FGovU5fzdTM3xtswubuDjR6wDB3T2DBFstY79PuGbg0cY9d
kp21b+6SqIzaNaEp1SedQ4p2ecWUfpVT1vpDWlHzxoCEivlxWXUzCirbl0Sl
1+Ke2ZnFzfh/o1HmwUmVRsZ/FBbmuxSFHZaVO75tNJrV2jxrdJ94itbYvdxY
4fJJVKX/Mv/K4PWZpdfmZVR4/eFQFbXPNifC6mxBrN2lmtjDgUWBFrh+ZU1u
8MmcuCuu+WHHd9ekORmN2p+V6Gc05mBVim1YXMiGDM+QJQ12wV8aTvlNYCd9
3xKXaiz+6xH9ad8JulO+kzouBcwovhL6c5ZL6OKUa+FLC9xDf61yCP4pziNy
Da6PDQw19wuM3hXlG7UmyS9klWd09J5LUYlWbhHRJ0LDotaHxgSZhRRdXl9T
tvfHvqY1H4rvMGUdCyYbPaRrXzRV1/H3VEXT6vfaq7Z9Vlaz/6fc6mNzcU1b
3ebPa2t2zE6psFoUXWa3MqDUaXNW4YW/SiqO/RxddXFVYLHrpvQMh+WZ4RcP
1F0+6oR7dEctvI3GsIOb/Y0eMhza4qs6sc2r7/wO956Luy/j9802h1x7z+z0
lNvstqv1OHKmzOuUZYnv2TPV3seP1bkfPVPjcMw176qVXW7gpX24vjFm76+K
MIsZqpgNE/SJa/4r6E2Jqx81egC/08ave7E/YeOr2sS1TynjN7wki93+gSxq
25etUbu+ro8+8E1D3P6vuhO3TOqM3fFxc8j+P3FP5/kzx3v3nLeT7bt4uXej
jZ9+sXWEMN8/7VKMHhI5VPiXYa5dsm6RbaxmhXWY0sw6QL3cJlL3t01c76ZL
vi377K52HbKylR8/e671yAVxzb1nHE8pwzx/70tzn9lfeG26qiHgBW2PIDQN
0f8SeOef3D9K/PNLvSZyrE4ZcafBED1Kp4oYr2gLeqa/NvD1vnL/yT2VPpNx
j6LYc4o83/MjWZbPVx3JXj/11vq8pWr0fa492+3zunSPX+rTPH6VRbjN74p3
+wXXtxdd+6Qtzmlee6jL0pYQ92XNcS5/tMQ5/1kf7bKkrtDr67ocz+/bgxyF
3zkuLUlyWyph7DC/I+HKTy0ZXt/VJbouqIlxWlaTdHlOY5jTkqZAl3WNGR4/
NRd6fNaYePm3WuF3uKcmzG1tTbzT3KZY+3mN2Vd/EJ8d4ba8Mcx5UWWSy/yy
+CvLGlKu/NmS5/FFa+yVObgH7ytNdF1aF2U7Xx5t/2tnpOuCyjDXdeWxjkur
Y+0W1Ibbr26PdJnfmuj6fWfkpd9xj0VJqv/YoTJ9uGo/boSx8ZI1O9wEYOxe
hVJjFpJSFXPAIblgi1XcKFF4jFMu3B8cdsQ59em2LgVueVbbXfOdoibUsjNx
R2e900Rdne3zAsEgAMb21jm+fkaWtOfVPln5+w3tmd9WNEfjHrfAjE3q0/5T
pH07tu9cwNvuYcmbzKqyXb5W58Zv6A92yu3a8VujbN0XuNxY3Hov6RoXf1Bd
sG1NfsLBU/vSg9N2xkeUOvu5ZaXbn4vrO7YjSNxEYJsjm66xUxttOux2WSaF
nTmQnH5yjlex7SKvYpuFWTlHPlMmmz+FTcHi1jwhXu+3abrBfduXtS6nNsY5
ujln7fNKbl51JaN8vWeOfIlzOptnl8RWOgaxjU7ubI/LJdyjdPTaqkoInN3b
EvVikSJ5crYhfUI7S3hQEBNg1dG4Jo1lTt7DqrZ/xToCHmKaNqOx3PAXfneH
SqPb5xlVqvj7QIgErEnbymPhR9zCi7/MKWv7b4e83/iGpBom3xf0lnoEtYUs
NNTaPCfBbqoXSFDY5PmFWU+B/UfKpuSH9MpO8aUjPJEcbU2duZmusb/1nw2Y
zsWpafuF4I/qbMJEEvxeXB88qaWr8F6VpmckHuKT/VadFXusz/1UYde2nwUF
BWQbg+taZWtmJnQf+HuxMsZrhqYw9TldS90Yg1Yt+p+uf5aJ9Oek5nr57rjw
UpDXcHCL/yiRvuNFign/W2l1JNLPwzHtRERA4Zr0hKr5eRn1PxflNT0va+8b
ZTAYRoJPerLpWL1G9XlXUdTJKq+dFZl7posSUuQz/GN8f7L50xm5Rz/3LLFd
dKzae7d7if3SQzW++97pqUx7WtlRc6dO1YfLJXKOfrq1R7UourT18oXYigpz
jxzxjSaihByvn2uf0rTKLTNhT0Chs1VsxT6PzPptPjkNh9zT635JqRSpcn+f
SisFWUbfw7TyL1hnELgmiOV+wQ8ecNT4NpbwUDZLf9OP5c1KYlnTo1jORxtY
3RFcM511J73AFCXgspGoc+Nd///d2JgbC50nJNhhxJ5xCi6EJgKW1/61N+jr
7NIWiSpj7zRoFN8rqkO92sOXa+rsXgQv62ttn0tr8fnuUa2iVSKoyWvtPeXz
C2p9vfzT1inP+k8dJTLrOOGf0xYW1HoLpJfipsIEnte11M5Xxfu59F7c1iZb
I1ikIkeOF87vaV495zZ8pCnOwLVgl1fbWnosQ3zy450uJObYno4d5Lhx/Ue3
B7n4umV9Wl3WJihoBvDAN535oQ7lzmvaUy1eUySvf9pI4p1xvSkbnrtaYrf4
1/ZMnydl3b0fFzZ1rwgvarlkm1CVttMvX/OXY5pwLZhjrHq+Q2rY4ZDizRF5
ZbO6WpJ+Ya1ue1nVNjdW+Es3i79b0gNHG1j0v/JZ2qunWPmaL1lH4HimUxAn
Y5W1a09FAk71gn3BrpbXsn9KLWh+SIL0JU1XRUuD6zRAiZ/WBpepJ2Qp+yer
23OFM1X/gESsKc2yfH+flNUikhKepklucXPXZ1Q4vtrRU/4vxgyE6T3SLSZM
r/tFnRpWLdv4rZEkn00qujZ/Z9nndOhXVWroY3pZ233Spe/VV3UmOFkltp/e
GyZcCkhHt53eG3rF50qmRVJU+bKs5OqH+3pVnHX+cQ7dpVP1/tmW5uFXfGke
tqaEtKk+ac3jdek7J+6sCz4Oajyl7KgdxQx6yWFlcodKq999LavB2jaxstbM
PUvakKbNK69k1q1xz4rbF1j4c0pVx+t1MsVYjU4vKc6jTZleDZ/MIVa5KYel
v6FjMcZc9xblWANLegw/INHvrMVlIuvJuJtpu42mj8D2T914Rzwpve7N2ubu
2rUno0A+w7zdgdt848q5SDR9VKdote6MtyDa1TVeef8DVXPqaOlx96g0vRvS
yx1VZwKmcpoZp16J+3NCq7xY0oklHADJyv6Iq/ny7b/KO1d8JG0B41T53r8+
1+QnDRHeJo8IRFiQm17n6+mYBp6X2N+4+8SukGvXnNPvU/Zr+HGB+Lvhzb6G
AvPGqAshhZa/gy7CLEAYY22i2RNlmXvf+bC7PJGuv1up1v4dXdp2zjG5OuB4
eEnvIqd0vg3GZWz3zV8bXND8iLxfjOI9wDQd77OuWNg2Hqzgx0aW9CinwTgl
ix3rw/K/ncNanCAsrewD8sUDQQAwVFBKnm3pVBhJzD8GXLu5O+eCus7uJQCo
rbN74ags9dAYg05t9KB0zX/6lO2uQRlbgB9+Wi6GzLgSlLF5WrMsz2j0CITj
xDRmev1fqgR/sDyXKsaQKmHdx1a+pqsvN+I765PqivYgd/tUQbMPMJLwNMm2
Ox27IyGidHJTfZeAI5N21Gh6DU4Z+3IXsyGQmuDfgUUX5qxojrN/qb+l7F5O
W4OBzSholDtcjKvQ/OWQKgFqUrTJK/fs5eTqX5OrOh6TKdT38B3BdH1bWc2+
epb0eD+LGydBOrqTJdzvy/K/Wc/qjn7EuqLEeXxwY3bmWTTz4nPqobwA+ZMu
IUX8BHtP1ZKR2uL7gwh4rd0LUEE4R4+BxJlfUOdT6Bj1A8DWnvabhDeY6vQa
AnucQa1aqoy+Vta15XsCNqT7xKqndW0NQ45wgf2V2sXZqbUFNidjOLDGHaf2
hm5Mjq0Yp9Xo6Dqc1T+3Z/kFF1n+zmW0cWLeyW++78gJBBMT75tq9YZPCpq6
waCNq92yRklQagVUg4+EFlv45TSO0jM2wP7M8Crry1/FGs4Esrwv+1nsOG6k
jNbqo01ZXcBTBj/HX3zPeST9C6kpEkua3qNX9wS2hf4NdHDEHepKP3qPXtPD
f43zq+d84LsAB8rX2swK57FavZoz64eakow8QS0GKviJlx9cJChcMaOZTssZ
bsyHtZUdELZABD8dp3aHxglH2pcVJa1G90uYjDboNOcqr1p0pW5+iThMlbzu
SejHP3ZkB4zTa5Rcdj/crdRs8ctthAQ1GsDEPrVjmWvGCZeU2ifbe1WcGYEJ
XNnOrOgPBYsbz+GAxyKC5XyyltWfeJ315opnyRKJlXgq1TtldTL5kkOhYCU4
tbletbKn8DLpAWdlSbvFO7lwNNEbdOYZFZcVUFeharvGzvlfd3/TAKcZxO1Z
K1s/C0j1dy59VzAqLmPb0iP+zkmrzbA/K6qWQKr2/KGI70sKmrlG+rKiqfR8
5dUtVZm7p5Fky88++PGszvywoVoqyPt+SXMPGAfGggSSccsK18y/4sraTHR6
A12KDfgDa/NMb0mYxdSRphJCxpBvW1jtgfuZppOTcfTDuv6OrGbvb7D2qkb3
Dyeq2/OJiR5QquVlDhHfgksMJ30nXIzI2Qu1XOIS04f13R1F8q0/GzoWTsHa
M+S7//xYU5TOmejprk4FBDwxSPmFo1FLs1Jqxmq1emIQwIdNAylOa29I3z4B
0v5BTV8nXfdUW4/qol1ilWq+oNTwhUOaL4soboFWa8S56F6m7YI0r2Apz/Bt
YqJisWN8WMG3iIT8jylrVkgsIUXQTKZV1HdBuuBQ/DGtsJmzBIwZ2JiAxa8t
bLHIElzyvCDrrRblFf+BUsN/ZwqpckDheV7TsWg6MGmVmX02UVtdzH89oblR
Hn7FJpkwCbxqn/pob7eSs4KxQdB12rN8s3MOf0pwxOWf/g4HIJfd4nVQOS4J
cPQvHIQDBsGfCRXtENVc1oz+sLi6Q/fXniD1msNuYR2pv1ez5Cc5LMbYOVas
dOmzrL/cSNpZo1/UyisqG69+hFUntPj/8oBe1cWZYfS/+1QdsNHADOrTflM+
rW1LJkZ5Q1tX1ixbOxMr1nUsnLpIFeMN0nJRYaLXGzakxFbgqMeqm87uD1uY
k16LcRIn03qqM5PzTnwtmsvCT3HWgff31QQcEjaSjnPBGHCBrXV8JU4gLBrL
txbU3bdqOvqIU/7LVHXQX/tY3B201HSWMWk5azgv8v1qifw8Yv59elEzSA+U
Pi6s6uCG85vqjqK+OofXAERcS8CvYwdPTpfgTAtgINiv08wzK5y4rT0aGHR2
rvoEGCg7l7zzjrY8h373bVlhc/25g+GSnNwTit3POWYMzgZsgfLMPW9j4dok
sydgC96lU/aS0Yqt/1l+gzx+b2Ahp/eYws1euTPzGuS44uHuPnXj6hOicg63
KiXzQAzaspIFUGYAhZbFmNiz4r+eYf0VPN46+t+6/ra+OsfXsVThPP3+DoO2
n2gOQVdhFzGLKyyfvNkmL6Hffa/OjOrrXPY+1lvWtfl7rJ8rO6YTmxrkSZct
E7Be7WGLgKNRgUV3qtVaidam0LMtK69u1ieueRxLLsw+8OHXsoJwzgqPyfrU
p51SapQLBOEhrLVHUOH2e2TUPdSj1BAr/Iepm8C9GhYjuvHw9xVW+Osk1pNu
tFYiMU+pQIQSwDSvPh4BIDmJF/SVecCTgZ/fFBX+Y4YrIhcjcveRtvtzaWPY
gHIikWT0I/ru9uIuix+xfFXn4ne+U2dGc3Kb3q1Sae0CPXJol58P9c4fr1Xr
uRAwFU7FDQ0Rln0p65/F8tVJa59c0RxrJ909FnpW1jbffCwdP+7nosv9Trhn
YQ0uVteyJRkw5mGmbj3IKjf3sLi7gICaxZqeZOVmUGq52SxqD9faI5aDtgI7
v/4g3DOcfo/39reU20d8gyWGeCUvv0OjG6D75v5AB0h1/OxW+FzEXua0Hb0q
I7FKf0g6yfJsTsVApBHdP5SXJ+EYw6rkKZteWNMUY21i0BPd91/NqNPPsxdX
BeIeuZJeC+nNafoIU7cEs9zPsXWxIvyNrfw4U9XzpGOiKbT8lpXHI4DJwpis
OsntYPJHX4Uv6KkQti4sUn5ID1UuIz2TlmDJcsug915r7y6nLYptaNEfYIcl
w+sOa557M0b/WJzf1H1iZzCW3CXYKM90dfYRrZ9UddbVp++YiCXDULSoDzsN
uPjuhjReEFvW1iqc0hJBbZK6lp6Lva9P4GV+DcTSAVa5Bbod1g3v3mLWKKHO
uXVDd541qFjfcOXdF7TyKk4o2GZ5TtE/YUUBgl09RqdXcyKanOpzPU4qyc/q
tHCibXJ0uUC/ACym7MKxqHuVwkw4gcbqtUrn0ssraGMGF1r98aha3sJ/DRUf
NhVxZv0at6yn2npV9w+aQX+wFmdwoiRtYk3Os7Ll/2bqZl7swDNtTD4qqu4Q
9+Sq4xF3KtU6Tr9DXWlHsMqcZq+vYTxJrP4PO90yMvcAVlxvHfb5wwpVJ797
gSreF6TTCyfQHFVSEKfe663NPaqj24JIB3msp1tJ1BslqGmXyy6vglJKC75X
29/Nf/1wd79GvuRSIi3YX1g8pBD/NRgTSij8JlhwEsuc/hnrDJXYzuQNdWcx
1EqYhdNUrdmcAMYGgz7sWtIyrCDBPX7+UJqd7LtyAjSD/fyutiz7QbpFb7AM
8cnDEtRHtgauS42vpD33sKa3XZa6+WVMX5lk/tTilkQnMDPX735JqerogmtZ
mH7N2qvZC2LK2ojcOAagMVP0o4kl/ucTJovYJNGKZ1R5nXbPBK3gROY7wmS0
sKlTmiXja7c885REqHHXEwpL9fFLXYulxgtLxf/TI35TpYSAWvj5Rp0dy6n1
WHe3MtP+TCyWWmN5KOI5WXsf7cNJvbU5JF6gMT6jbK+hTQR/FGZZstEmCTYE
1tsgmFdvl7X28PtN4bwsZGkv03oDWN5XJsyg5ZYZPE0ZzT6zsSjst4c5U8YX
nsYCyuwjvr1PpenmpNql8LlEpJqkrS7ipIJO4+p7JYuO+nfrqztJdL6maCyu
zNwteoFVSeue/EJWGDmw9TQ6PXQZYjX8+y6lRiftLVPsLdiAJCMqWcrTCMdu
GUoqk+ebO/q08/cG9Sw+GHp/X7+GQ/2KRlamqrN/GYz4oqar0mT4USf+8FRB
CBSymvcnFp2TDhITSEMstrdz2QfwOnCCjNFp9V7XnNKx2OYz+8Ne7GjrJWJh
G4UVnv8Vi+1I3fLKlN6abK6/jhun1uoEjSsQBFsUnVl7r0Ktu3o2qgwL182z
T/U7EV5CRIOjDKcCYzEi0ZJZ5jQkL/EJb+zOvQSCpTf7fGfMDDpOna+qWuJg
ssDIfbmzp5IPz1UlBmIdis6l772nKR26v9y9BQnNldNX2lt6iGgfycsSe1I2
PI91+BZf+uthTU87GU8wSumo7lzqkvFDWjUZVqbQUMJZzgzMGabpUVaxHg5V
C4liPJHe8aJ3DlDYi83Fnd175JknsaTQ1uC/jEaiFefXlzp7qmCW6k/5Tfyo
rj2N0+qgwvMc1lgvM//qUX0Xd9OLa0QMC2uELvpUl0xBtBLsdK1Nhas51gi/
8sfy0gR68/KI9BpxY206H0t2hXlQfhMxatDRsGL4NPizxiEGlcfSXsO6u1j8
vbNZuzc8jFCn4ad5XdNZTOLuwX51V6ugV4Lbfi+uD+LD07SV+eqOxW+TaHhw
4IhmTn7u4grqzh+MeFYmqP38d/CyCHrU/7CC49Xeu8Szk1Npenlrb9ty6fxN
3elf8N/OPjX9DuIa8Q7MtpSlPg8RYbRtKIlMEEzQz9sT1L7iaDgYl2+q8YKe
XNvo9j4o9bmyPlaERqQTN8KX5lZ7YGFQoMdpdapxg4oGQgIgUaL8wEJTptUY
DaGRh7dzBlZYcvF4NHxPnCtM9tUGHBIFh3BUIaTE+R8RhfINZ6NBIpyq0stH
LxcMY+jNWHPUgeCiu/s1Ov6WMWOZXnmWla3EmnF05Spjp7Ja22fg+jCShJ5x
8pW4uZi8c3DmVqLWK9qGqv7OJe9h5tAQ+fCxyMBCTBiedpBEoogJKKJJWvuE
IXHNY6I5z3UpYYuQYg9vIuSe0RAht5NV78J2weRgqtzJdL3bJXrwQomA467p
pPcROHP6yn1AiOxm71kg/agRdg25UYSXRHomLsbqDscXnhpP5FQrc7nL66jC
/TTXoE11On2kq7VosONv/D+Fsdc3RlqJp26y+VOgCEa/zi5txeTSBKODWwpP
dPSpCwRjDSvO3uqT9294n/njf2JtV3tZ3J1YrU4VfNfzut4KgvuIMDlMEn53
nDsP0vwNhgaZ+ZeYaLlgd/Grl2Sn1GCS8hO7gl9ra+Y+GpNvO/NCsC9AhWXN
8Y6cCmtCCpsNc8V8ipQd3tkNoutQosJoOI/g+cacYDguZE02RjuHkeDT/Mp2
rDJn24V4IgFwzWu69hXIgODaSCSQxL/Js119dTCfdYLggknJn4AgGg4YqOAI
3Y6nI0mphaGB1cGqkhzjYwh9RfL6Z6b21GQRW/wVl1NPnpr7+tTapN0BBYAe
MXbIa4I+SBb5J9OEippqMUt9EWcKlwomcIU2XQr9DPAfiis8wzFeqYx0B+yd
slUzHtXL2jnG8IRCK9Mdsgj4orKklQ9DiP4TehML39xGzAdOjLnx5e1cED3G
VA2IA2E68JuLhuyuoaiLDsCK9WfErf5WTXM3Py4ANkCH6mI0EurcibA5rcwO
C8p0if2NRxdM/lbF+mBFcF/eZVAqOORPdHf1YzsDcrjspKtNt9WHnALkspTN
L+vMd1rLlh0OG6vR6rkJNV6t1ZN5UL/GPeuZ1h5StMe8oJFX6Wttn5c1urwZ
aZBUzhaW+Mhk1pNGrpstaWW2ZI3SJnhR11QNAwZHwVThWHjwnxM0T42r5MPg
A5xfmOTKpjg7Phx8JKyE/EVfZdd1cchxUgFqzAUuItifRrslyHmUbatvXDng
PuESWkQpEWD0/KZrXwLzVYKyJI4OBOlNoM6Ta33foAaFbRvafXwl0Lbqu3zw
jkHeAd+ojmwLhCXNh+EdET1hYWav2rt6xZA0Es5ZzzOSngRl/nGcZBKvj7Xr
iNs0oI4zg8aGlSzEyhDffZfJ47nz/KF+taxbmB72HuxfDhH81WnyvfMwvb0K
Lys+DKdNht3ZOODs6H+V60sm/1N11relWbyGKR6s8TvAh93PSVNDLsJHhU1y
jvN81mxnYDGiieTL8r6BgDHaMxRnk6fbZAq44eDEwonG13tGOJGwpo5650kE
M9kPZ6PzDpERCLuC4/y4Xtba3bniQyxkXX+IMwcU4V8yALGo8QMHrq7by2KW
6IVKO/DZvVpFt9EQsH1PRpRiRWUbPHNE9xOXYA/qlbL+OvtX8QMHGj+Mj7CK
DVglfKswpHgI+3xU7kFM1TYsexcx9iplhChLcOZABeAQpjmci5fmeSRyvEaj
4xCO16v7c7MPfYJ5Ogn2qhhQ4sLKLKSgGXPUznNI3RCQ38Rv+ZjJIhF8w3wK
WerL0KON9kqo85LYpD22SeBuOD5p1XfqtQp1nf1LcKPAhTIUcoTVspxjfsNa
5hTXB3Js7fps95CjARGi8YOaSZTrpSQsxybIM5e/4KXG9l62YJe3OmT9FDLk
uDgSIY88GFyE5UCvvkewC0gPDW0L/gu84NwRvY7O8l2seicdU0hY4BH552W9
NQj5QTl+tE/ZRkJD39nc07n8g+tkyYzq8nbM0SD8zKwqbXtgUE9DXg7mmJJ3
/Ksxei1pjSZzEivacXQirwI+WD6MeD5IjykdZhUb9w9De3VYajXQtrXxzaXo
Lqn6J2XJ+ySpzaUI7BfAXOIQ+d0Q7oa/orpr4zeAG2EmToH/dsv7ZSd3h2AZ
35UWNHPTCSEuvNHe+5oPfFNYyuqmGBuONqIIKbv8xdMRqItaPOfkMQa9WifI
a0xuVn9dJOd7pAFBZYSL53vWdo3XZV8OydyG2e5NLD7PGdz4ao/lZkzzbJ/z
UaMh4qTK6nAk5rk5KYaEz9b60NOYG/xoj2h6OAVMkNGCsCgswp9Sqzv58EzW
GUJm8HZWs+fAUJRN/tPVq4K23rX0cJiwoAGxoOtrFtbzAmI6gHmI0pLuGvvH
dRz9pra2FF4kCJKH9d0yPvxLkXB0C1NvObMv7H6lgruBxuRbWMUB5jdqW7rn
tKV76pLM/gstfUJffR4dtHBzFm+8JiqBSM/i5/SPiqpgQFzaeHUGF+QmiFQA
YzjrYTzxqT4j76sHU8NxORiEM0GYAQoTAk33GRQ0fC5UsEqFqYa62abAbuLY
fSUriKDpTeyty+XDLzTJlXLuJEKCBBFAECHEzxasZv9BCWleVQd7CMteJfA1
8bN/W9giMTMQUuOO4awMtwLw5pda9zrsA39c6HM8SPX9SNTBrK/4umZSO4AX
mjr68BoYOcSdcLKCYZBSd4+uv4fn8zzb0q0kQ29jQF4TRgN4EByuYb634Fsl
Job9x3PWrCJz95Pbw2iIsp0s3zcfE12mjPLkwx/UVnUgmgtl+/EeuZLj9ZKi
uUzH99nSlvjLfBgHB7RPTMvSIamaD09h3alyFn8P0EW2xKFh6AYdc0nFssXM
eQ7ZV/110dejC0SzXCSZ/LWANB/+t17eAScH4pDP6Frr+fCD/X3qnuOSJxtO
RK4abghMrMTLjl0JKyKMYUYh4QaLcSu1X8pL2adWtPXCfsOmnJNdUQ2Tvrve
8U2Yw3ROrGN1x7EqhCb+ZC2XOWPDVas64z8Vqv8jClUHBxO+aeCLTE644AZ0
cK0e/mlMFcHCBwYpkpZ7/EtMqyZj15QHBk8OZFoBYxzaxnrhgJT0ShNEOMnG
R9bb4WFAv1bb0oO1YxcTqJhGS4PLNAD9tLanjuM/t6jOHzhHeyQuIpYlb8vl
XuudVC58KVjY6MK020/tDYWLjEdtkd5MZjr5cB7S9HY0p217E8v5vT3Di2eH
IaAvRkkWOyayTJt3L3XGb6XJISQiOZWiR2GHchpuTym9hMkhSE/si3UgvwUT
RP7Gg/zUiRP0YWF+OJ3pUlgomERDxvaJ/1F3c5e/iZV9kuiSzN/inTvojjSB
57uWJT+BeVxgpUuOSJC+Kz2/du0pMdHsv53dSuLdU7LkvYBzS3eOFa1ktF6v
bbAOnQlHHZx0fBhiTNa58mNI4Fd0jTQsnH0s3eGsqB4hiMF1AIQPNPP3BiGv
Y7ROb+DDX8oKI2F5yVI3v/SYWt7MSXPKWTCT4bnaYOv+YW9TJj8KodkgOC65
VpOfFpOo+ZOQNCQYg59ilgj9cxDJJZok37+AQETKAzR5/MAXykF8vr+1EsE+
hFXe765I5sOI1pPnEKKL29/INiMHGtKl4NU0Gg7wJTv/PAD8N1wgHODJ6rZc
AIzYCTEnzmPwxKVwgSf4GDw3mLdfz+l1xLBISYUV0nt8RzDSEXhG86wsyZkh
yiDOZtYVV9ZTpIRuf72/s4JZ2LmQgONMfCfT9kaz7A+xkDiW9Z6ogfJHw9s3
YOsN4VZ4NDC7TzWFKRzoa16Sg/lATEgxKWAQTvH5p2ZjJkerffbw4ZcbuvoV
Cy+nQTf7Mqe+iyMKH38ky/kYE0lkWW+Lea1HhyE6O6O4BUv1O3klXVqW8WAe
uwmS99Rn/Kf0ngt85y61to8Pw2fU0bl6Bs5fhL85whSpcQi4mk3rPXc5qADP
XxaZXsuhNEEYvDpj11QsAnoD58Wd8qwzLNdmmnKJYwIQhepDSIM34KzAShxY
8Tz+9JQrcX8CTRy1HE1jRMCAJPIvCWEEI8jHPRiPN1nbGH0Jk8jLPvQxgtN8
k8OeL+SOK8Tf+dWWrHQZ3l/OUp7FPjk2FEiTe/pVWiRTdAvbEUJ4SE4qjq5d
8szTA6d9UMZmzBrJaDS2pT/QHrN277HaQot+oF+hRigFJ+7E5gY51536Fkk5
gS83tveQ7vRZV3EMdn172pZXkT/ETXYy19ekFeaBN6DrIJlEesE4HBAdLOEB
rEqwocWD+I227lJMrsY27Esx0/uBASbVkkhFWuvgscTIdkO+Fx9GdBg7HzoX
old8+BIP9ODEAkj3DyomFADGnI5LyL4nrTd1l00i1juxukludB2suU2Dm35m
TWsSBdwIwnsFkdoliFRtx9/TntK3N/LDHK4TzDjsim0KRt7kZyFiSJTKjwxR
MIdz2eWVfGzs81p5FV5bBrVVGDnpnCpK1Toz9yycEvzxOJ2gZCG3+RvW7nsm
Ou8wZoajitj0oMJDPD/rZOu/IjadU5DVgGkVWJ+MgUucp7gGFF38EzM5Ue21
k8gBdzLeLFvqnPGoTKHmSMKNT29GquAJCclXxb8evWELO2x7ppenph1YHWN2
rESw48Wxka4/4hxWDKjWByVV3KilHTeaQKSKxqsfA7FntN21dJ4JXFVnE/Y5
nSvXKRRn+lyOUv8gKBEIhgKUj2sq2n9NLmjEywOOu6ST0nW/VtHVmrb1dSA0
s6s4mmeTIC8ZLz7QlS5uVChKrSuuiDoyygQkk9l0KWu0AuvBGS13DZmKmNIT
Pf3NnEpIvpc841dPE/RwhaM0BpNC0icfhscZc6jN2Dn5Dp1awSmC3AEcdHgv
wmR8GLkBSHPHu5EXfFIi1CviX4/fqkMemrMtqY8NWBiY0G6kYTfsqLf7ULBo
egefdPK+Wa88k0GCnZYl7wFu63ryba87TQ8mFJ2hjfUfvbwdoSr4rbHJeFns
n/lZ9cAlxfF8vJWDfz5ePjcht4HbcvNaU6+S7wN+BW7qJLf4/Yh3vqtqSSc1
XDCC5dC1RZ9aUVP3XcOFMGuJGB/tlfA33zmInFHsz5TpNHznrMxIqsZ0Iq5Y
JxP54FKCAo15zO7MC+aXhh4OLab4M0UEcHDHs6x38ULkyYvJkMModctuehKy
997osox1++P0f+0J7F62e8/NuukNIdAMZWMiwIpqDZzDiQETGbsJOiXydjnd
XHsvbgMo6/tDnDjdTCFWii6diBbTDHYcFzPnnuiQ9w/x1iLxEuBsbgg/y09s
JMvCi91e7zwZahlX4hfGlIraevXaq9mD4s8EsMnlsQ8DtqDO7O/4XsLRNjAd
IoZGo4NXAUfc1EbyUBvDt4opQPLRpWQaIN8THhy+kSigh/yGu5iu59RQ8ty6
L5/JDa8bTWP5G8/HAyY48EitGdarj4ceQRzkh8jrL7+F9Je79Jo+OptiPBL+
xhaaVdkcS1uIeLaya9Ns6HV8GElXYgLdri3+9WtPRPJhpMLiNIWbX7BTWrlt
Na+v7Bq4waEjduPQhOmgo5Lr//ygWoqgs9Yx8DWDJsoYbgCEAchUhIsQZyRt
Z04HOif9PRzSiA6oAkLkDz/4N3/CSw1yBQ4jqBkfFDd382HINpAHBj/q505L
5HmZ8/Nt9Bg0vtmlpnSp/bFrgrDZFWAWnlSCln8jdfwbQif8C1VwgG52f00Y
0QkqGeiEihXqwER+EBiSRDv4eGvOSQdT/GmbRH4phS+gO1DO8tX2yFV4zU+K
qiByoyN+AV0Mwu3d0hbuxzF15im2WRmJMwEajHekU/Ak7/2Ka5YDJ+QQbwG0
WtIROeG8i60XUJCCKmVaVrpmkRuO6P4p6wyjLC4kzp+5njy3bBZofLNL76BL
Vzkk1bO5289q1yxbecPegSJ9Rg82WTC5WzA54DhB9fJ4rU7JiUSOk4juo8s5
kUx8bV1EY6nh9MFw6KT8CXAzdKVuehEWKPRQPlvIMLGSutb2BVSMcDGHGlMg
VLLxWg7i85JQHNNlGfQ+yLIpvdweoXmABbNKNFDvIZmn1TTL1n4OkwixO475
8szk6us3EHR10KYpfdubKJ7hpFgSVdIihTPsU/7TpVBLRDcZx/T9RSz1Jbw0
g2VMPPuPDXSrpofGN7t0PF06IapeIWwgJ+2K5StH6ks4evjmQWYLuLqhwfUd
2ijefqnrgNNvJQ3BtFFg28JFC1xQksyH4/fZJwoCTkzGROyBUxH5EoAGRxCO
Ir4c6AV4WXyL/69k8UDIRRySQibIp+UaOixW6HBd54Peh5sFMTcyHOFs5JEp
FFaChSK7jy4bqtchvQZzmtJUx41oE4TKKAS1oDX5Cilw8n4N9DrIu3nx5e3X
HUdZLP0t+AHODjuObtnu0OSG140Zel2D2QlftmDFqqV749vFhqc8MXNo+Lug
6doXAA3BLL5xyPlwzT/NnIiGog0gcUzhforCUSipQW2Ieu1uMXs0xM0uhTYa
1DZK2YdXna8C9i3etrU7+zzl7sLShFcCsYw3azsVY7lSllPlhlnA70za3hus
NwfBLNgtbzN54t3SpdjhmNyP6vQIEmOoSRuw3Ug3aE1xx4Rycg7PwFHKA+uU
WofaCZJ4OPUg8XAgIfXh3DB17lZdFSX63HmryzzPXE1mf61e7b/eKhddFUcg
D+nZK3oKnfimgIcFPmL8ICudDz+pb2+CS7C9c/WnEDPctkcmBNSSpL12Sais
AiZvtTTKJTqNRZnZUEgwmtji/zPeiVonbj1t8s8TszKQLYItNWa4vjKjti2F
BAjiM2DtGpb8v/uYVsan96yutQ67G9IPUdD7B09IcmMjbMCH4WYh3w/Yhw9/
ntvQhWmgkh/JK1z4wUpqZYmiJvkba3U9P4xYt+rJyIl1q8s2BSSUsnnrzVtW
bnS6UU9G438ScFZ/bSTARJ0B30vYV0Dtx7LGcNpfQd0n14CFIXEok2JxdGYt
SHfcNbRofUpcBWUZcNJB8mXmHJlJvnGcUDipOuqdJoGUlIss7FJyU+Hk4ocY
6pUgAVHeCGOAixQvlv8dYMTfpO0g3wtzg+lN24vUzyy7M3E0hpQSTAaeR9pH
49SCFWzukY23owyWbzk4bvGay6zoTyNLiVyS9+GGLR2leY+/0a/x208KqzrY
XIvthmVoIfHPTo4SeYbVO9yt1/QiRiMTjnmR/6+TgWKCH6cRSnqAA8pgOY3G
WNv6ia5muBxQKoA6CM3hrQHIwOH3mSL5jczZfV3pJygbiTs6ULSI46FjmUvG
gz1KLVcIl+dUuw9kRXCFEPsJ+wrQLWONluMHT88WmdlMOj05PSiStSAvrY7o
AZdDS9rWNzCfd7srUzk9DlzNqAOJgo+GltClf7Fme7wIgQyU1nMy8YpkVGhg
4QhmUObk9fntSS1+P5EgoZMeqXqa0/6TZZZBH+DkHWxgrIHkggRDywL+xMwd
l8TiJCSZYgSVUlgS/jaSpP9oMkQry6zew9uudESbERkdLwrbhkQ7BxbhKQD7
eXVrIvmacZggoIzA+WusL48792apc+KowJcOEYpyC1QOHK3X0SECM3jAFuUI
vtgk70cOBAKCyPbi4grRIZwrOF+QBmMlAfuh9KBKcymFDe3CpCNSSlcTN+i+
rgyRfZDWzbkyiidrflzXnkaciqQCSkPlx+w4U61Oj84U8DyL+YzCKLgUBWhd
J3eFiIUuvOgNnCGWXqVseJLVXHr2A2VTKhEQ4VrSaN4pa+3hYv9+pVoOuiL+
jpAQ178QFwcTFbC0V8YwvYof7pThiwQ7Eh+eXlJm7+Go4CJC8D6tQo4QFRTz
N/oaCjnYpNFt98lu4LWtYqQ3lOV+hrehrObCMFSFo1as0vgsv6Kdku6uZ1c0
dQC4wa0hCwjJNVmVLkD3dHT+ERpDOQMmX9y19Sf+LGM6ZhHEJOuf0skhuzmz
moQXWIop//2FR14c0iRD0OpFkyLXwjsPatWo4VLIPTB9I6lLMCfI27SfVVlw
oB/S98jgaUNU+25DP5kLqOYBhRG6uktNtWTG+2v9xWxpl1LHFYT1D9xXjGQu
mDUcV3J9omYYavJwXC384iuw7s3+CRV8hv+oR0KpEkrO0IQKoorvzafligYs
rhadjbgmV9C17RdA+4M6I5IyHBbEZtdTcwNSMqDBUK04FHIO4wpZhiNLXPOo
JsX8f0h8uGtAyWDIbMfq0AOGowtUKbWe3MTPsf4yCAEIA/QU4WE9Skdz6rXe
Qfy6N1YKEyOXhDD8t6a7FQENZHaj/IZjiFARVd18nV3XxYefZv2V8CgjoRs5
iBeHQTszr6IN6wbrEpuN1DEqsjXoT7DtVHVbDrEoFb29hSYkpHb0nNuINeR3
bSfzaCDuBucrWRWUlPZ7obC5OIIHu9KPsqzt/wXPbKkPOyORayycElgTskqQ
jAaBDgGARBwIBH4+UcIDwrbw+nFBjNAwJoRkZgIQxCRHxcvtrT2cXxHTwLvh
OaF8WLRvwsvRuYeEALZUDMv+AG87zirWXRqGKOqAsdoq89PRN0NUDDEKiJp3
59kQeuTd3pFScpFQIddcb+fyD6DTcmZJFFRtvObV+tYeAhUlzgA12dEygaQs
SshZxbmnIdwQmkC7B74RTCmN9eiVtFoUr+DVkPR3DAoBlNNhnbtZ9Q7u0kMq
C5SARtm6L4cYOKAkZegT0KjTQW44UrAfV3c1kSot2KvoCQOf+mt1MgUfNmP1
J/EuuBhQH8Fx/Uh6fsMaqbYawU2jMTfG9RPuk/ZuC19GuE5tluVjcYjRkhSI
6T68BLh+oclLJNUHRxbqtlTCEWYymMcARzWZNW+2NHVzFxnSbVDOhaoacnKh
ZwtHF53C0CsBP1ZBWWJiyIaMcgd+xL3IFMUwM1E1DSHA5fmOfl9rqn8gIUBl
3LNLC5uJMQ/X+O7DC60q3TfRmI1NQiXoidAmMSscnZA1sGaR7WQ9DNSgYy5p
APX9kprOm4GKpcLp3lbvPMVoUODpUTgEBR/+XI41mr5hAfa9trtJG3qmVabA
a7K2X4ynJAbKBkaiDjf2x3ysbEyiqivUqlGCEeqXSRMDs2KR3ebujoBULCDm
U9rIag8PlQF89shqwpSQUkisOVS4o16Qw4WANdzakK0IHPNhNI4Ct6KcB9x7
7+AOQS0c3rmPVW21GQYu2vth1SvC02pGBJeTvKzJ4xOs+j2EnDiKMAkGjg2+
ugcMvXLkkiEjcqxBo+a7/pusEjFtwt7aJ5dUTTR3QjkEGiVC5+KGBHlGtsmz
RfM1ouDcz8AYDbdIeUAdoGwZ2MIuueW4/xIuhbHUVJY5hYQBRpFvAVxLuix+
5KyKJGPAuiUpupzYck9t4BG8BdVtNBZ+KEQMcW31zRlQrjaz2oN4fC5Lfx3U
G47mnMS8BizT0iGQd/oQweQYFjZ5fo6V2XTGWxCGpNggM5Z2fUDPKbMBLw4H
cLtPrFhgsC44uYroRFmQ6DVItUZhrcHz8I73Vc1pGJkhL4mj1gkQhBxAV8eE
EPG8Wusm6sDS8JhXWF8B2qBgv6P5+z6Fl+hB39nve4mYElkWaNChPLotEGmC
HJi7dcoeeI7RlmLIgY8yCrwIhz5MYM6U9CLE3vEi22EwviacF1hs/D77pJsx
JRrHkUuBGPDRXmUbAEXdArK1CGdVSghW4tFjuZkwdTvvKTZLQJUSvYYyX/LR
xWkgnd2gR5AK5jGEDN+x6bnHvqCgKDHmNd/UDWyRow+WjORvyX1qSlyDbonl
XVtnYybwenNGG+rTIOZD3hSe7lFqt5iYD+IerbTo6SPs8B2serfdMDBxE/Le
UIRzMzCf03ZXU009cSJ6bwLMbyqbYwhghLuww9HTA4lN/HZKbkZeNakUFDh9
p16Q3HwMNcYDVUj8XpQAYq2puce/JF8BktlhGut3e84VU0bWuGdBe+QSduhW
Z4pTj0FfJg5FPKPC6qiYcICWZhw9mFDUsOC7zpwgPgw9mJIcsBXuHX7QQ0yj
TIaD+rE04zy+2ke7epQ36RhqDBcUXFHoJElb3ioiZx9ARZ0VAR3cfWL1gLo/
ajjhkKFOSTZmaQlVA5zCEV3YW3oViJ6TJe0a2mOvOGv/+1gr6st4NHtakywP
r050i/8L2iLWDe3xnsFdqWPRJoxF/stS6b+TsyJaxuGlmfZn4og9VzXF2oqp
YDkHPyb2hOJLadVQiDmS8BqjRQdOd1Sr2Q9Dkjah2Ln7JkiioeyAYONIflLX
norloEyTkERzByCJYP7AN6aa2nvxDuijA2kwSoUGYgw/6CPId4ZNZ9wWvAaF
ovRq8paHF5z/hTJtoP2SFvwaP3h7+cFLMa4O5aVXxFC7IflVpBbysCRV/S/L
Sq4Z2NmC8kBRguk91Rn8UgRqgCaUYKMhXc3CWM6neDJqxR2GwbnDO7ZsoLvP
TeBE9RfWub47z5p2NqoZ4UtHD1P8m7tX6UhHSQyOdIxSGiRqVHh5IVVcr05P
HDihkG6Gt6Aj80CarEGnQc4Pljq5tzabq1XIQgOgUIMxQqlvosOKb3roRqxj
4SSlzvc+LB89yggWHEtIp4U2gUpQjiA6JuFNaBlFYCPOQkovvFH8CSg/o3xF
RBGHA/tDelEzVoxvmtwMWMq992iPXEk8GX4taemAZ4ofteHdx1YMRMmFkS3+
kv9gY0BiJRX4f1RT2QFI0f2V3glJAomC1BIaQ/scLPJaie3f/N5xd2q0CnIv
GvMOtOhn2b3YSQyjv1HbSRLJlI55a6WvBY5+qPxQ/Xnwb21afCUV1dL+T+Wp
9eLhx7FGAyKQ7LhLai2RBREJGYu/Dy6+D1lXtOMwUGljJmBjmg7oSxxKNIkG
lNWNbh8QlFT7KRZfcChJmxdT64URpwteYq8E1FgbDSkyq7aUKoreaG3q5ko/
pMmAp4vrpUh4Ql4ozgq0tuSi94vq1gS8GV1+6eCiGl244TiYY0iRF9SFEril
wFJwU4lOdfLuWJ+MGTgYOVeiJxIQhRjAtRxA9CUhpzjUXmnY2JMV/EBJ9UaX
h4GKc0P0by4+GDIip/K1A1asHclKJFEnt3QVYJFJbnHzCF441FAKhwYmMO7J
FQ2DifJL0fgcCzoV7l9Az6eOG3vlGSdIIGyvDzk5kPDBgT0aV3AS71yRU+VO
5xfcbuQnggrJC3dQ+Q1sq2Ubv8EIHKkU7F/JGs7yVSAaTXmhxLDo1Ys3L2lJ
cBoQpcJxT4Vtq8KKmvkwCtaovBqJ1BzeT6QHods8lj+lslE+YkPW6/JYvu6v
jSIJS0oN3EJI1uBWOJn5H6uLM5CtjFcM5kSbPCmXKdCJCYXMcAvx7eHeHrl6
4AXc+YlmKmQaPqGSNXAVIZMX/qB4guTwH4lSVQFaDuBlXOZs6g9yxFzQYYii
zciSxekNF90TTFl7Xf666NblXPyyormUEqvhxuGQIjedMkUQh+MnJMI4aCYE
tGexDj+nYUg3cm/K4uiMupshjdRLqmimHYZdSqVOdHyY94c4Y2m27faH8Vwo
ccT41LsBVZEkypG1jOeicJeULRQRgI3OVHluI6aGYwEOhuZLITPISwNPa+Z2
qeML+npxdCk36gNNSSYJEarTCWG5M6niBQ1jEYuAxxp2Mpew1HtlR13wCWJi
wElVY99k1sq4gEA7PzwVze6MnIfhevBqRMmAzX8TXEk4hrSGzCdcsUmB66mY
/KOEK5xtWFRTq/k3eK47PuvFcaUUbfTFpwUj0Q+OmqYG1+mkjiFFD8WG6CuM
JCQut34pbQgdyC/j8hl976hrEywCHg54RN/diaAZ4n+oUueSBJ56NEECFvNY
s8P4EeZ13+Ac4AXEHOBj4UhCMlASPoGOXHEcacjAR23DcID/TMgV3QDnHQML
bgYwneVogk4Ao1kPVpzrFP0zKZJ0pLBN2+x3ecWU3TXIJKgsJCYZNZxsqGgk
TeJihdtGMM7e2sDDdCZciMgV7ZBF+TXXiJVDjoQOujw4y+9XeJ0fKMDk7I1o
HdaPVs044rkoR94wUP2hJL+JtIIDtf4H8Wq0riX40GUGlgIOtimVbb33/JNW
aBDnMgzV6eX1MqAadsQpdURU+bqKmjxnYv3/0SnaSPBCaUaAH9sURbHcXKcc
eua4bgsC15wGF4K9BwUbRxVto/FUVGKTUvGssr0aWgICc8hM45Mqcoz6HsCK
/V+5YIZzDmoX1C8EDjnerbI1n2ECFgp/u4HKKVbyN2VQU6wLxaM4AjpP7gnB
EcBxxEspXQ+T4RyLIhzqCMkhH5Ay6GVm5DoMWHQAA7A1605FScCKuPLpXGmP
MqPeRcSklLn21aB0NZnKYwAsc+l3r9e1cIiNpzXWygbOYo6lY0fMhoFMUq5B
oNUz2ASGJQlg9KBAnjaq6gbKTC7Fi/7jM5cF64lLBDTT1XQumq4XtJS79cpe
Poyzm2oGcKZzzDclx1RI3TZ98olJzZqkyiYU8hOTIukU6VgIXMNM4EyKjuRg
fRyGCGBzLGdID0KxM8rK0e5kxJ5cHNVN3bkXAYFY5sihQnNtsZNMfOFpQhWa
oL5m8cesfcGUJ1Sd3KE0ptD6RAzl3WGEktf+p+1toDMEnXKHKpTkbClvisRb
8MUbkr7odIWmJ+g1gwpDzsizBdsEJPXuObueOBHHNABtZon/xvHN10MTArkJ
QBi1ZOlhMpwT7awlCqLEkiQcMtGprhJx1ivDQE0YIY40EqgzlfVxQMGtPWoN
gYpPxFyn0ZqIDB+wRtS5FqrifLmXjtxw0GvGGXRKyiGivGbedfiHjpwAOspO
Cscgno4cFZK1+JIK1ucBo50jSUXsQ7qFGruwot+xXjtWPJ+uwxdmMIXSi8ei
iDeR0jSQTcShJZcDkqKRKsNhJNEBVQIij8MoJRTd8X8qZ+ILHPbpb542dP1z
MjedCGFzdwV+l1HcfDPyQI8CeUqaPD4lUiDjCtWSqJpEyjKX12jAzg5tPknc
xymEUw5iED0s3u1vzsbTwluD5nIK/dSR7T9g7PMFUM27GIKhTlGCHQV7CsfP
tPK23iFOM2TlQYtANwe+OR5kmnYk1WHT41M4fIVnwvzEzglbEwUyc1LhW06Y
AGqbSPBSZQEyB4nd8Rg8DpYxZIibRCcpT+/O/2s100ikGvwe9D8epdiwch1b
uMVrk39CxUjU4mKyucFlOnaA2OeZb6ZQr6TlAPPD+naKAo1GHy22cKevpnXx
u/AJQxjzdY4mfeBSTrA7aHW4K+0wv28c0CaXF6QDRtFVEo77DqvgD8ViSn44
UOsaUQXjy6XzJkVQqUnk4QMoZLlBOHH7ZbReZ2g9vS8MrPM/eVc/30SfyEvj
8faSrH3vYTacOPjoAnmcEbLgnIrn0WkylzU7ug+l2S3rmsbcmEYj3eoRaruV
LV5hZWflm3cTGkEzH8h44DTallpqPVA8yWl04GqkqPHnVu4R84O/UucmEI3m
5meKJWg1ricd8ayfFVWBZPqTl1c8FoWRL6ta4vFs9GqlNCgUClJi47eC/cHP
ePIpbe/3s6EkNOgeAxKPXzervKgFr49xuZhE24jaSSxqSXKmLTPUoEL+OPdN
IW9yIE3z6lCS3LqW6cY0GfHeOeUZlmzR0h1J222SRxRz/HlgcgC5pLf4ChHl
g/qODAAHTyARxeOsh5iJdaLimguQutTnsJ+IgqJreDINh7f4stKLbyI4Q0S5
XulDmSGeja9P8GePRYYpkEK0SPzggzBKH+qYoK0pvpOznqC6Q4Un+xujV71d
xOwzfHeHb5TXFY1FMOqRLwmjnpOEPAjI1QJ5+Eb5jrV7UTUOmo9zqvwfSph4
p7JhhJFAHunWCT11PuzvZRtblx8Ovxld0LwddLHqTNhOxw/6beLoQcXMYCWg
ae7WC2J4Z1JbXSNOA6SRIMuYL9zF302ESBVxagmOWX46UedN+AagboAocKhR
mrKBMQSZABnS3FBDRj318HDuP4ThQwrWs6qeJji1Fce2B6FZPJ0pjmVOq/Em
NNqjDQKXGXq94fH4BgBfIaxTSgmHEuxxPTVuWbF0Y2qMcKsJbtUvXbaJzd8R
cHe/SuqZLNX6Sc9GfQXIgJxYPnfjBO78B1qUZwG4UFRBzjCkngKut7XluXTf
svIMsYqp13qfA8fGlKx4uMHU570mocce/G7c1/ZhUbMo3fHZrTXySNFxjE+E
8Y3nzgp/FutR5HGf48kI1pDSBYcaHGt4MvwDfBLU5FZMv+Jj5J51YkVzjDz/
sQFuVYJ0kw3wz1tNcKtm+QoLQI7vd430nUFuhiJsil50SAcaTAcwHiZCOP6P
d3YrsQcKt1jGYoT6gaAAhnju756Sq+z0Nmcg9VJHay8HitiTuZ96HioD/2qI
P+/5WOpmZYMnzdTkJ5PAQ297Ol2Z/5m1n1eWthG3o0/vgM+Nvxl9slA+CZsa
tTJ3D1cA8Cgc2J7DToTbLCeCuqpd3h597sh5z/THm2UFRINRN3yMCR7Tv3LV
AfbXzkB8K2QkGnB/Smqz7/fYAGiOQOfDsIOVE+D9kppOEMD/xJV0jEjRrwWT
M+W7/yQY0C2H+R5aS31PyDxQNBZDYLOY9Y/vSim24gR4paGrH1YD+9s6tq9m
9dfi9y75LX/21gQyFvUvgzpi3LMGRSV/ATmUkdYB/uf8jRAPSIm0cpKljzJV
Iw4TKLZoOX5tmIJ0e5VCgN7wmqohNtdhj1mp2fYjvearhkA/7kZPqV+1xYvN
2x2IBlVGN8Ee/ZEGikspmUil6dFzpRPSnGfSDMu2ZaLWbcA5gLRCtMvmzs+Y
loDfWZ7lu9RsGoEmYtyOqANvgXEPlEQeId0m1NovSWzLaXXpCh8bvSs+vJSl
O86ibwMgWEycQT3vxARlThQKYCKdHl2Dhzi58I1OPOYiK13sNYwAtyrr4U6T
OwyqxmuxVhvVy5cPBf5Gdx894CfGm60cAvJvBjzKtgD8/q704yQks51jfh2I
SnDjeb9H5KBvmu83Mp7FHHkOO8pU4EPOtj8t+h0QKiVZAmnf73R5AmArytr/
odgEk7P55SbH4+xvm1j9PLsU+OT40Y2UEbFHxZEt3mXapFcoWY48rYLSg+5b
2FNv9dXn8wV48NxUhOmJmyi9D94M9KTmRLhFTQ9H6S6DsjrPa/fOIdb22JFu
mV5Q30UfGLwJ6G+rWjIBOj7wRqBTbxV0HSfQ8bUYPO7zvPI2Ah3fqRlImOJx
4ie0vY3UzgVhfmpexHGf2NpVxE76vKWI2f48dRch3MXvnrnvsKBoKfdjvVcn
pVshwo2IM+WJwL9OVgM+VIHHwSqgHYAOF3SKw5nM6YTccSSsI60MiaTeEvif
Sg96oLdfzHpGb+Sb8SrFJ8RaXQ4bStQAmxPKoDhsXUsPi1+Im1DTLB/4LoKh
vxfJEhQs5ekiQ7MCHlb0qlAZhaqkOzRqHbE0hVaC470XXrdeU3xLQUxZb985
Bw0dsPbZGbUynvhIjeTQfwAjf7Mma+qcjIL4ga6ggyY3soLIByMYCOjbRqYV
BxOaIx3J+KSEjwTmZ9LiUT2D7CTRuhAXL2LJfVvljVfFdFHxO89ckqHQDuvD
x4QIQsO8PUGQ22PVWiq8No7qPrIUaxW/hcvxo+40O+RZYoUw6sOx4D8Kshso
U5zSUX8pbwhFrTg2K0pluNlE+gt8/t9l1Miw2qp1HtliY3luy6I7AMJu6HH2
774eHlExgRZH3z1ByJkvkkpG8WVmYszVoYWipyJ9h5RNducg8nDKkV/fdxiW
2dsuih0znsIHzEfqzM1fCO4BCmhpQoxZbRv+FVYNXzkxMNLP8bym1ccHEkgp
+HlY4UFNacagRe6AH14Y+blYqugS65c5qviKMZ7/eI+ylc4ijxLbRRzV2O5D
i/FYfIQGI/iGANaPTzTSBqbHBrvbDRTHQjRS12F8/YKvEA108Qak7ZBEfaBX
pcWXachbx9lzG6vZS+k68PQPh5TKnMS0sptAiizjgTwoDin1G5td0RxFkKJn
60BZE4eUNiUMa77WsciexPOe0vbUY2QoR6FjHr8M5Sh4hea0n/ilI+QmQsXi
zrAM3nBsqDRBwRBGX62X9aNCHNlmz7YONk6kLfFbYQ5VsJhADVOzGLF3/ZAG
m0NTTVCuzzcoWvLR5xYocIYnQCAjJegt1pvlNwzlw+5S9jgKdG+GMtX+OnXE
mBPKVFCGbysQypRWJqaJc3uRvpgJc5kcuGgbg5YxMGOg9fBXXwz2EsUgviFI
zPddeVMUXhPhmbiEpogab7FdaYnDUrruJ3V6BF6DdsQkiSgHrXHVlUx6NaQ3
Aq6ob0U3Hh4QRdsyKL7AaSrrTuEu76CiC3PwJnTNJH4m3z1CgUgX5CLiJaYo
ojavSEXzH4b00sgMsQT6kHtEyc2QRv9iII1OdoT0FF5ZEns1YSEhjTxyPA/5
goQ0zGBqYEsC+lWNrJQ+m0OwIGsJMOfanqLmPMaH+UcoQFU6C19VNBWDqWE/
wI7gjIqiC7xmniqR4ihiAAqmHND+Lamy/bp0V9tAzxwyYZHYT2cbfOec1cnk
ocSTIRVviXsCCskDT7WbwtkGwYEHHWMV5gHDwEZtJMC5ikSGkcDm4CApHC7y
sQadiqiLkk8kUKKnODxK3PmEr8zjkUgNILzxyZqB8Bp/5C+KygDgbY/+RByc
AeV0WGmPMcg54DThpIGVAH6DpB784Mag4YJ2vxwwfM6DzsDBNApjJPlSDwL6
PAa2GL5fRvnQELf0xmGuKI4BFXGi2h7pKbxNBuqlUljmVDzGn+V9LfaDGY48
+vsPFOHcBHnR6hJgwvc3ic2R1Aw8oIaSzw9tOvG8d0trZZS7cKdBpcCXGNG7
CRYw5zWqKEY2EUl40TATwDgREVBIcIKoIC4RmBPpFUVzCTyy+NwB+I8/Fc7W
AaN9SAUXda8/7JZeyxkbH5Oir5mB5BJBxkPhQDNSoBbLst/H/+M3sMZpdz2g
7ZOR1taj1NBpiYJ6jj2w9mb5s4eRMHAY9tDktJRvfhPsLTsTdwCoP/vKvQn7
I3HS9hdz+Dj2BVssY4E9HEkUAqQvW3ymKUghkUV9pcQEA6rf6+pQoPIRHwtD
5RO/lNITRUnGdxFVtSGET49E0AGv2aPwvkBJAgjhI8aNs3NCdUcfn9H+mNBi
oL4vNrSEimjwdWDUaVO+BAp9TlZJhZenq65t5+fllfNSvisC2kZDcCYfIkxA
8ZuUQRLOM6WJoOgSuCAKjRHjwT7zxvjCNLDABw4JWzrBRNODY4ssQeR4it4G
ygJWhl/Boo/3uZ00uk4Pf0ynaCHA6GPc+AQNXTfsMOZsiuRssdNz+vYJ6GLD
BQT5YadrK/JIJm8IzGuizxYNqUnE7KgmEW2OybMoYELCN9SQPbM3bdOz5F8i
vQPGDRl4aHAyfhBeR1Y8l4J84keJg4fCOzr8sJPYEH1yVaP4zVuRhfkpRbV7
AUMM4mFmCYfyoR6FaCmWbjwXQ5CjXuf6YndkCYhfq8HXAvi91G8H1VkEL2mU
ICVdR9+8W9qccJlwvN/Q141UW3wfGDlsfBiQUuwLlf5cOn1aXdZ2fSktPlxd
xZKfEv2oXW5jXMudBkqjgCO+JE/Ngun7JQJ3u7BCMRcBX/5+nilKjUKGYXrB
PkBsTflzamHT9Zg+outvp4+Ck+OLjBJgS2yHD2jjGSFHndMIv4quzd8BU2QQ
Es7okTHQvIrvXZQHot4MxRqIg4wd4TX8UvTNBqxomoPP1XG0qf7LBWUhPLAP
/w+SezS83xKdob5StwJ8KYts85d03cU6VZCoSGfqUibCtzzQnpiLAbFIg2OK
nAEoKKSowLdhFDoMU2oYsD4oqXIAU57IgOR+8JUYe79nBB7imFJ/V9CHMD3d
53oMK8VHqAhT6noI0U1jFJu3CvGmfTx8L/DnUVeRv1uSXIh3kWmPdwBVatJD
ufCIBo7R6sSCAxRijALRBJsUn6ijk4SH2cTPM6RveqRHFXovNZXFVzv4SSso
gh3U5AhGIP/4HcRHPkt7FXfg07Hvsa44o7Bh2FId5tnLQQXXY0uqwxT0QR/J
FuHYopEDnrEpYKChgzHi5lg3KjQJsyNdqYeoMRWN7eZ6Q/vpPaE0NkyM82Qq
fDMS2OJjpWBWkpvMoEcTOEpE4ccSomD0lTJ89xqj9Dk3MC13BqHfQ2fq5peh
Db+jqEuhPjkaFit+R46/G984owaUaCfF0cW3aSheiO+Mvc76co3Ch6ErJueI
XYVd069HF0VoQOMvgeNGtD84usMkCp8RMkfwbSD84N+c2VCbgUeiKwkJSpjV
SH1FRgfS4/mlx2MLjg+oIVz2Uvt3MZmAS85huSPcGfK/IXjg9IFUBbKfVZW1
kTNkV13QMTzLvdR+CUbGM70ilWVM4d+PR841dAdpjtKfaL1Ksvvs5eRq3toM
qa74CvfQTxhCP44YhjTKC4FS0ebzsdcjvay3yAWwHOtKPTjQVfE644MvFxmz
UslCQxfBQkXGYioIh48+U3m/XiUfSHjnjYb+X3VXHl9FlaUzhE0WW3qfGXvU
toGWXlRsGxGXVttx17HtHnuxwVZEAUECCMq+KNAsCgjIDokQFlkCMRBCCAEJ
SYCEEAJZCBCyk+SFrGRPTX2nzld5lTx4j27n95v5I91Yr+6tc07duvfcc8/5
vilHItN5n8PT1skU8UTCOcNb0MkUrOB4DCADGEaGdWHl8reDjhvTJ+8Byyhc
BV2mAFBdHjeuN9BbUX+jWGI4vCb4Os7G3zbylruR8sbryXrmGCukZ4naEQ7D
W0beSpJQgOUMaeBRDpcMHjnwFK4O/jjcdsl0m/VwbcFxu0RI17fDW4+8YRtA
jUxyTfgONPLwmgNboT3mZI58oJOhP+RX0XgA+ICRUaEES7T3/Dq5+Tm9+BWY
GmVf3IbFaWEBRja3YUiRFQ6LIcu+nhsZnqpu65ys3R+jeZC5c1OhuiIRBHFJ
cRsUsw7/DXfiv+MuugxwQP4VE0WOXfQijJtG1gyEPPz0Cwgzkp+93ai5KHeo
jZ+2pEkbvyTato9pXh3GGGswR3bupodpXgYT3CqC/GEWeLyAvuBOhIUHcCMo
1YDawhPoD4XwvI+fMgpZbQRj90nJetU3Dag4fwyWAQYJSBdwFfMv5mHMx24l
XEJiWP/OCqH8Dl24L1WQpDS6AG4qgN/AqUWGjjVpfesR48ohAhbhD3G1xpS9
/Zr3hbwadv7Y2MeM0qhHjdJoHH4MN3KXYI+MHR+olWjgauNQlxeNEivYGe0w
sOMrNw2srxtVFjAIxp3HLYUaGKjWdlWMjn34uqxVp+EGV6ZJLp8QtaiB6fNu
DglO4H1cU6VST+dY8CLb9SvmFYSA0P/6ytXTeHonCWEzJoXVvmXxBs/eciKb
rhY3YSAX4bOHGXlLc5pi/qO5Lqqzn8ST/drDYtiFDTLy1yN4cdhhKLKi/AFr
T4uhIi/vGQjFQMHeenMAT5OGekTP5Xd9utlmXMKeC4qMqokIpgEwMaO/IcgD
U5cGyFNAoALuBcAT/J2+ndTZq61QSYUpEFMhMGrIk4ZAJY+FYG/Y/eO9h84h
VR32GhqZWqhPc4eeBlCIdbk7QgTJppdmvLHu8MFdBwO3NJ95FXvVBON4X1gO
yz8AxIAfNNLIWSQ8jDEOE5LvcsyeoxfcTPiZ8jC+UZn+pce9AFPp1D9DVIwm
REgA+iFEQBOGKSkXPmreR/QOOevy9/AMXWVYKwWkJMTPAdeNeLp6Sd+rrqrD
W8DbQLYdsj6xGWgcuC5+QXC84uP6Y6W3gaHVuUf6MFG0Dn205wymAr9Eh32o
4CIo2GIfrtnzTJ+R9nH49Wofx95Ac1sRqkLICqErhLCoulZx3tJUV04TARke
JkpduYBUaM6RrHMYUqWEb+joqFuNvMH3CLqfjnzE0NEHYuoM6P45JtN0yK0o
7efrYi6oM4ZpE84mQl+AAVFPEnnp9Hzw/0LSeNJhJn5KIQvNT6nFTMSfk3Pr
W5zTibjojPevtRgT5EPWKYKAeji/bo0MlJcb/CDLdBG8hn4A/MAVTokb9yZM
oDsFgC/JYzo5/A4cH+q6iuAcEvSJL6EeCCiwsEbCtQGogoZRcMDCvHAgL6l1
kMMBgDlYB4MJCU1+SQ7r3F585aodDG2xDup17bLoWzysZqr13nkWblK/THM9
UOuQx3dt5doZvK9vXUkKE+lpHRJBBIVukTeGSRz9j0J4nwmHTfW19ccDfgzF
1l/4IkDFA1OtXbSuKNgvH89yIfYGZXcsPJCOSASj2yQUO31y9uOoGFGSYExj
cMfR5OCsPWfBl+B3yt0+ErAEhZBr6NwIK1R57e1zZyCyuYdtcRVuNSz0w7JK
pfhBmlIRAuWoIpS8EfMqScMBQaz2QUAC+1piF5EovH9+KTeVHaSr1KG9oRzS
BvFp0HnnxA28c/Wqu9x/vrgKdMjMPQcxFX5BOST3c9gwWl9dR9gwaeJO+bxI
qIVge7Jlo2esB5FiTXYO+mkfLvzqj9AHL14HUCceJohHa15BgBEesbg1qjRi
2EwgxhXBwjP7eacyNZg7JJzUsHQOdR1wX+HGqk04/koSPxACmpWZm963KVIq
K2o5IyNaoEmQ2Pnv/mR/OvVEjmv8pvWLidakjj5mF3A5Fg8LljHTPHAdKowu
Wvv/b6wERsHF/aw0NY9sPmwH9KLWpkfusQ0vogmr7t4uU1SwmdATdsSwYTLs
pHCF1JkChKITOWYhKwHt7+FmV32xQWP3OF2S47bKo7sq4t7vhWGEA2BdKybF
HMiw53lrgeuB7PEitaNA7I9cEbJtaeSZT017/u74RddrMeeLzXtcyP7LeW9z
IvLQcB9O8L5cFJVxT1ZJtd8Zy/DffE3Ld5qrUq5HzqPTGpOa3M0/siIl0CY5
Uvtw4keJcd+L+WVoEzknKE7Nz1CBHOCYV87nbXnMRk3QmfDEOov52lgQ+N8I
QeiU0zqewZkOoUlsL3Tzh1Pkgs8+imh1vNfriquwZubixcaw5aF+nWFeP384
KBuXRZ+7N6ukyi/V3cA+FqB095RS/Jvq9OXXI9PhQsEqEneLPlmTewTmCCna
/w4t6u5q8ER/7apdp3SKcD+PvK3RlY8TVGD2aabYoGSrHsX4+5xPkXWlxnxJ
axEl9GZY6ZisEwlODxym/trCSNMvM1vjvFQnlm7cdWDDCyTitSu/zkwdtz0p
0XRKAOB7YsrulA2fR2fO2Xwi+4dXquvS3Q37j5WR6DUH7Y225Um+uxV5ap+e
9+WTTAqlTzspLFbGMQq/ubQwI3JZxfZZaAdkOWbaoTy4Ye6ULcbsD3c/dunS
RX0EmwAshf4cQFpxXg7jAOSIYXXFSZkVHX6W3icrgUC9jGSVbMtGN1zU4bHa
xnyXTd+praoEEQ2vOZho9NqzSRlFtunU8+EZPLB19VoHutS71u0Nwv1I5aXp
nq9L+lqqLkqmPAfTpeZve4qmQw6VMW/pKILduNXgYsAiDIBFXR0XMocCPBRs
Q3oAwewIcwRGtW+yiaVR4oayBMQEgCqd09qAPtZheJwS72gsPlA5Y8TIa1HF
aHc/V1w9hdG2iWNsQrFf1Jem0Yh0uFMX7fjQzqRSIwIGCnuRRtfgB4zsFT2F
llzbYQ9rfLptQOOcibuwnGNZp9uDM0MYP6ZsFiPB7adn75nHkQX8VY3jhGwL
ktKOESdiLnL3/ERZxhFsh3H76LyoFbltBqFvhRUel/SbjZrMgmVjR3kic+GS
frMm1rkPwDWuwx/AdsjcoA1YdFw+b9sfcD+4qTnItlUsHS918nl/7wMcWG1C
LyA+aM126D398P50mo28A6Nr9m2kS435j5vTZNN1/vfaKwV0qX9SWlKFyDh4
hbG3bcHYKKyLDbgdTaJTFr+S55jnvpniCODXFyXvnz72z7Piy7Cwq8XBuitQ
mOBb1ikJOXc216eagdkVzQtCfm0MmhF6U11Do12iUHs0TCxXOP5u8OnockPX
9dXUcwnESIDWOrZBF4ZWoLNUV7sDIJ7ikudLqmFV7Ps/uaPGlU2diWoDVGuN
z3b4t7qyQuxPNDj4i25NddV+DvN9M/UNuOnq7owl45ZOCM4GEYpaT2JypvX+
vbSihtZjSjFwhlhc8PWWr8UUrrGfrSeqyfebK0qN4jfvby4e8itkJGvmNQ1N
B33ndut7k7CKuiCsOEksm/Ya0fMxzqpjx9wpRAMJM/oD6xOfOI9nUaKt93b4
6dXCcyQvOXR60e9QueiX7zDbP1WVAHM1jLscPi15zPQ916Ii0dcqh1WmCYEi
QhPe3lCZayfLqQlX7EuQiv5LszZ8RBP+tP7KeeNywD3MSlaXxMp333UvTgNw
pW9BXhmSVgDbDWwWDVDyCGTS1dA1JIi4raY09/ipeU/DMiXxH/4s9ODq5bA+
isppvb8UHd8Ohx33hJ5dMVBQsQss6/3D5QT+j1anL24a/fYQYQVp54EbRO0l
BR3mr6/GpeTbNbjmQoiUSwBKIx1VZ8DJ0Um7YIfshTuH0mS/q764z8if+TMo
DhIGtThz3N2jOF9tXR8v8PERISkM6hL+vk9jHqFtOwI4kDg2+GveF9BvbFZU
kG4AEVvJPjHlPvnJXJbnX9w5HbGXQstiz1odA2YPakmhkMqfULDzJQwDvGZe
GxN5IgmCXlkc+hQ9sgnlScuM7KW94LjmlwY8447o5iGK1/6ljDNS2oxJ6fvV
lUygIYgZEIl1hu+y98Cq5cbB9+6ibhmJMwfEnlrw/O7UFYO2pq0dgsnn/Inp
D7TDj37+hccm3Q0yFWl82V3B9n85mpwny5P+qeEdqd46n07dGZ1h/P3Lxxg5
1SmYt2aUTnrZLrhUNR2BVh1ROUtm7ZcV6+uIdJ4aMtkeFHzqhndABhAyZ6sX
Tt68N+XzQWVx43v7dbQUMhf/vtvS1gyGa+lX7HhjD6ddckERiRHq2wFqCkTE
G6E2gKI0pgQO5FtQbRILdr4o0ANVOxZDok+QHaXrqiMmqmduyMIjxTlKAHQG
PlY2cxCag/KCwbRd2wKP2Uu18iui4GDtuY0BgJsLzNgwcvn5zeP6V1w4UerQ
CZE96CSRPdUJbwaCwvzUCfU9xphlUtYw/3DKJzp3Y+CBR6Ime93PejZeltFU
WTL00XZGU1PrvGeJZ6pPxTIRhNCZL/OjJlchBnRW6fsvwqdQf5/Qk7nmy0WR
ylWH/IgzQX6g3VD+3vUW1zMMTvklwPbO3FUEYFH5kRyPW4WN2rwCqg4LHeXI
bptrSVEBwX5GVxHvA3nX+KCAlKJqMfFNIOtUfiQNIgIJHV5PPpFdY8n/nNVC
6LBNv6xLXb3NSIgJDRNbtZbGqqtbOWR2eN0bH4cRpATAqKzE5xIMiCRcwTGW
VU8cNId6sBBcAmtqcwB2kzMK2BR62sFaikfq0xOpx7hYKwx/fN2SwzgC9awH
cDT5HpLztz9nVyDolvuWaoujCJQ6BCN9JLckQc9C6IiB7gFXMCYIpQazqPvN
YnmYAjV2HVtMTUrzyUcO6Hl9+9uaSvLJcwZ7aie9XUWVKGfHN4YFs9ajQsJO
owoR5xDWpkIAmGI5xrTYtOVQaEJ8xmqdptaWHB5vY1noMkOQRZCxc5khLEPE
9qNDmYXyi6KCCuxb8OfGIs8ZTQaZ6oKtNjWffTA8tc6jLm9GJ2ZTF4LbS7mJ
6sJd7YbPd5wEfxwECguJG6G6OPZmKowD8VR1mRifvtrm5VB2Rx7iAA0bgMe4
yqX1voasVNWDLi8+GOjkroeoodLDnBAF5uU38HaUFc5AcAiYs4C2BAGowLfo
PEvwdNmj6+IIGHEcZQEyxvTurmr8Zu/O2OHQAtDOdJZw3rJnyzpxEvZvWh17
f+3FNGgAWDy+inc0DwpJQb1cxVX1Hl8FolB8FbAnlIF9qcxH26LScd+wyOOS
XXUs+NBrkOaXxeUZ/KAdsRqSxemhk+TD6TiCAUgBA3ZC9WIQ2SbPX+nnU3ca
RW/0m3D1q7W6R/soOiK1eY7lM+AkvMGjHgKBp3rAqDBueU7gPdRj/cqQU7jv
hcR08Q6wdtgJFaqHI3KnegB+HHqAhM+ufCoqT0db2IJLuWlhcymfKHSkxqqx
K++qLSBcYHvMtk2zJ4RKVtruTYmNHjXIeP+zaLrcsCQkgWV51hA1OzAO9wHP
AFdeyiw4CCngZ1EDRzRXl2+ckpa4Rv4W0xdmIF2+h566uBXNPzmUMp+pslMy
9kYZC8Z9SXS6B3OzWCPQ4XtXK+t40IyZ6rP9Iaf9mtpogoQU4FNQE/C5QCLY
lppAU5vGzLzynZq6MoDa5ayKeJqaOI4FdFVjHqdkTqka6/clToEar5zLj+TH
JWMve/DjaUFzQ02H3hTY7ybXwunhy/aFJE87HJkOfCocBGNEyaD7dHr48+dS
C/2a3dWRaBAZ13AKoaMLtoVksDWfCI2BzCH/RfqSwKhXINnt5dV53D4eKvzq
T/Y5ky7hrJlDVReWFs0ou7Bm//No/v3qWhezQ3/ekJvZaL5G4I53a6q9Crx0
TModRUdsG47BIZCb2+pycJY1gLBSqC48xxMAGLW8I9NbHVoQrUKY11JzwqgL
IDqbL63uKUeKKjRpmwCTx7f2o4qrhWgLDEjai6ysx8tmDGK0qVt9bePkmMiM
1WHbT4EmIdKc1yaZiydWHz/ZiLVrPQlb8U+5ij9dHnh6i0M9KuV+jEGlSDSy
IjLJTtv5TlPtFbTNwkmyDjEGWSLK579LpdgWiKE27JPRUF9a+u4T5r2/frYu
OUaE6trmNfDMAMuEvgaYEKYUBHOVmPwwMkH7O02Ztv7Ay5SYyXhgA2AuKD55
UiZjv6hz2cr9STMNstPoYwbWxoTZOSYicbc2EmPuhyhYC/SzZo6FVDPrgHh3
/zG5bcb2g+mcPrPWRDyLR/5bVU0RUwAdaZo6pYJOxU57YvrgusgX7bYqLuIu
LRjxnsWl5TDlq7jMmpETQhUXdYO47a2DCdl8JDhnJHCWnruP4gqgiNkWpBKc
0b/bXHkFZ1hg1UP8Wz/5Wyvd3o+OCibxIHEMTt81hMaszgGqQs/TNGrYi0I7
cAlIxnAme5c9jlVoBwyaXltStWEuJBHyd6YdmR802mJo0MZ0C8EbYdm4extx
v+s2Sai4yHDCIxeXHp1BcQ9/vC62NUwl5kN7i6mi5eRueggfgJCCqKd2a1Pp
Zdi3xvX2ANB+4ipn+z+m5YbrduDJ+jNi3wul415CMO8aAuNfnKVVYGS1QWCQ
5FFgViIhrM1vnTMxSAk5JzBlVTJOtIiH9hXUMvNK7qp9T2FZkxncrfKQY1jm
FVy+2V1amx+dq6QURelEAUpaPFZwonUCwB4IsAOAH2gNZDwkuQXImBToUumj
XGgofqx0vfMoJooRriMSiEracPBVtS0nh1NXpvzJHrvu0uosDDFRDi6/3NLy
SvG4Hsic1tcMJhzcizo4ikoYCXFjVFTkB9rgiOpghVYsCoAsV4uHPQRIDeyG
adUepueM8BMhlETOb3m0atCKnS1MCATX048FFqKoSBnFfUgZ4iYVtIXAYixa
vvfxdvZuz07xG1h1bgelBeYuUuwkOL9nYV8hlNUXxlIRwRERUS2TaQiz+w1k
ZNTPyds+yRiGsyuJW95UPmTknO8nVsjif81+OjhNQoAZHMPSJOSRkkxNNQn5
PsBrzDfF7UBfkEmqPaIuh72GtkLtqxnsj9alJyDkblx+6/776y6dUd8elNYw
Beh9kVbsbg0rHH7LjaZJ9KnP3101bcTIuTO2xT2dnJLS7umUlBS/Lr9NOXuh
Y3mD4a279k7b8GgaSx9tQ3YhJD/ZLEThcVI8DlIy2mbG0dRlNuyk2gan+nYe
lnrdA/JcJ40Dc++jE/ivTWUk32r/eu2R0IaSwf3xgQr2MC73cDeQ1zQH1Qh2
+igrZGbJewHz+oVdqPFDGpP/DXVBo+Db4QJLo6B2CEZByjCN8snGfWdx398O
n7Rr2RycjjrBMn0PiSQMAUw/mva5sTDk3rPZsyXfGqfN/RsyT6nTjGPThpK3
HsBPwhSFy992t4v3LAX9DEyfu3xpUvDU0pGjZj++M7UKo+B6oJceTgBty7iv
4rQMsHOwtrlVN/ijjB73gZWcr7o1MaMulyzQ3F0UQUanb/Gre7iwKPFk2dS/
wApNrjf7AaYABGS468dNxXkrK9fPQkQBv8eXffS6REPdTXUDyQrWAL7JtFbl
nLPbZ5WNem/Gk1vPWtZq1dzPU/tWlmJal+x6lZAE9ZJQFU44HcPY6WticF+v
gpIqXnOwLKqZRlSckZ0vMvCY74yFF9aEVWHdHk1VFedKP3y5Hezh19EoefN+
xlnxB2dDYlpo/d3WBvIVFNKcYKpnp+/Adza/Z+Tlel+aig5iGrXErqKIt+0C
L9WaTKoSodVr3IZISFstscJ1ZJK9c9b91qAz2btxH/wnYlbj2E72a643fg31
zc+p/4Ur418Cc601SL7XZpB4SyZQ9mxzJ1QSfWh+wL4xC0/4lzc5mrUZHPH2
4OjoXlvvXhyjXxLxCMQh1vmEGa8Sd7eJzKx12vX53t8gKqu7J1LO31tXcoaG
2RZ6bCwM84eMvAhOR/B0wPBlSYL//YFjYvExLaBr1+bay/2yLuT51zSR77r5
8erUJZfHmG3N+3xOL3CzCku5sZ9VqxAfY7n53mmV24qtyhXAKNklP5sOy0nQ
q2l5+xhyRCVIRU7g3UgXQuW27llurmuoxEl47eLQfiDlkUff5lh1fDvcv+Xe
2uwNxR+OnveDhHI7ke631Wc/Kxw7dunN52oMX3ME3EyADTF0eykhrVBN0Kf+
yjkbQFVNwJJM4F3QBOE7jkooNRbI92rx2/TEWyDYuztX7qw1+5+1RsDtDuW9
HdGr8l2N2uzUbVPe2zJ+ZdRdafnFD+dnHE4PnDwyaPzas+2qmg3funEoj5Q3
aIW9NonyjKbG2ux1ffAeMXTJExOXkm8zrqj+T2VdjoFeEmhT/R3sbKr/wS+P
DNbpYrJDfy+H7NYHJKnAd9QXn9izbfG0qjEjhpUOHzVh5bwvDnXPqWnmqeD1
u3DoPDg6MRuaAFpJ58eTBTtfgNDCoqcK4/wat8l5tm7JTgdFCdf5PUVlabji
AE3Twd6psakO4XlEpb93tbbUXd/n2kpDJJzgZdtPqjRApkGvL1dn2TuwRYpu
g7IXSkOGRGGzMK9sLDkYYLfTzfcL5wsO4R6AxFqmv8NNFN1v9cktEpI4YYNV
IUj5JKlDKsSORVsE8uvR1CxGaTr1Kq3M4vYbnz8yPWxTdnMusH9LubSrrRBO
e3SrqWvEM0CVoqIwjg4YE4pyfOqqFoo0DWeSg+uJnKI4xOsrswN/iRGsu8/u
5szDWQiIpG0F6eQAYzH/ANSCvbDkVOnkQI6FzLytj1OawhHzI5sHTQ/r2GAj
3XXAsaoAzobHvWdPJmoQGAK/CdOdPOnH15WDaNmSnaRWgesPPxD+INdqoALg
PsjD7QBWL6Qg4c/IXNMT6znlMCcumcPBvOeLHGELgqXgBUgTNoezFvX1r72c
SDnI9I23xFpZZH/jWcaBjX2w4upbIeAMIntwqnyQAokzdlGSSrGgNG6WvZar
FL9JvViC+7Yv3ppAKWRzBClW7bj7oZqC4xqnCQxPnIzLID+0DHHndUVgdZ6Q
RasIQOuxF04VgTxVUqVmFzcZzY3rd9yL5/3+fO5+DTr8a1VNMYYm+EHhr/sg
BXsXAF2V4u66klSNOD9CKch8KbWEKsWdDeWXjJgv7uLmSad0nmMtiUqebRni
J23mC+n1sbOWcQEDqKzAgDkxH90Tj8e/GezX1yV5TlpOAXRgI2t1z/I1oQ/h
cTh8spmYKq8WwggwhkSoW0vR1hAcb8cw3pSDHOXOkAQGYcAbQM+470FzMefO
kDU2a5PjJVaLMBumB1KAa9oReGgsg/S8rij2J/jugv0UhXhO4kKrKEmTlgsi
5Y+A3aSigPAe9z1cW3gsc13kC/puBmq8aGZM6lJcQryoR219eVtpnGhSuiI3
vj5zD55kzqwNHCVvVaZtxpPw2VAiFHnB9RW8UT3mBDkP4gsIpD6ZVXS0eeGu
vohBIsrGA8Gfl5Rnmtfvg2jTYs1tNi738ipW1Vuzw63iuTx7LnEg0+h9XWvr
ZUHIHvXpAR7JMK0QRGR6XxfuSZA/sch8WfjM8MuAXFcS6K3w2/HgQ38RIXp7
FW+7wltiElHxOndsbqqHa4QEFoFWM6+SYPXojDVHVTrJzDOlCyqJHqvGlVxv
GE9ylpd8NQALkV87/Jc1xEgg6+ej9RZuCBd/YCDQ7qxh1umYwp7fXeeSyhXk
k+MeEEDTcqAKxT0gW9MX2GlifPqq2sVf9ZN50fzDHnd0wvkNlgVFydZzgEpB
jMNJ5nRIKTjY5XzDvPKmulvzNkWk2mTcCjgiEdIWPscmpIsNyHedNK3RKA/u
49UQvz92poU1WEXg0YHMxOaV6TsOipc7IiL+ojtfnSvni/tIwCOd3uf1cSj1
tOO4+jgiOEpelnkF2Jq4BwdHdIGZuyXc79Ljr7w+i+Ft4QfQZ2HYXckJ6kvK
c8cpvj7rdcUistT37VmoQsRZO6oS/axgRUcSgiNkBERnnh54AqLx9hidYwjh
gXCNqtQBzjP6mViWtMzGn9CBwtxCSRz18RkH5gTFcU/LZwDPV85m8sLesE8M
dCTAgYI5MRowKnx8DPeNwsmlj8FAEs/z0vp7jEHTv9ozf6NNpf6fNblf2+cl
0tP9rb8q7VmyRgcqw7j1Ltrz2zbGzVqJBVU7DSmOeAeXBc2uTaeeBUf4FN0j
nMruGZ83ls4fD1gmphVlB95r1Z+aXpV799/s0cK1Cz09kVCqGo+fudDi3aka
zPA09nz2+z/FniYWKarT67PX9q67tK5P1yb91lWT/51jAW8VlJ5IdFSvnxS6
Wnxn1QsRzOas1b2MtJW/fCjjUom672TjC7OH1K/dlfqnQvnKSuDnS/XidbTB
jghsjUWIp1kBQP+ahFWPQ+xnii8l2Oi2Sukk61JbVf656LunWkFPMus1Rkbh
eegb8K/Z/NlwyDe+7NRKysysdsz/Dpm/sTC44bVu7zpqxCinI3b3OkG1xwbS
mDpnIcTGuZpuwoAwiL0k4BvsKbCNMj6GrLt7CFkb3urn3GLWraqLnzl1rojz
67Pmv43Xp+9uzlj1C6BTC+JOF+eqtx64vqJAvzZvw7d4c9dW8WbjuoVrnqYo
fQM8CR164PglqsDDrkvxQX+FuH+uytxNFbYXRwpO6yvVF8MdKtxYpLibt0hx
6wqyztdWAdksDJZRBbhRuLYrOkRqBBLg92isHCsgCljgJkt2QRstfAz1dvMW
6vVrVch1HSWePG05wkKbbSnRkQ706NhjgmaFjet3m2pc2o1sUM3LeCXWq3jA
oYRvsdZu3kK2fj6UV3ni0WjvXCvip62OoWIEZH4kLctFcNrXq9K3q2JMoPxj
9flQh2LfWCzWewHUdTTieiHnL6rR6QmfS/TrVnOr/PvqC3t5LtypZfLCZIBw
Xxd68qqUJzdIP1jsJ9Fr95ZtcSdiciAHBgj4OGPFvOgeF5YaJeY4So/93Z7l
78bDdujj9bF2Kgujh2WWT586fukh2ot7MsEO1d0QtpqMYOCAqc2DPCvFtGSA
AvCRD+rJhTijelAD5m58oqhv+VFjVb5af3ilxSEkKUzS8YNeH4kUBTsUpo8k
ONMSoIPq26aLucMcgCyj7d1Qdt50vXvBxkKl49sjHd33cIohMS6r+5uAfIcc
SKvoJ3o0riKZmzFqybaSngd4fSatiBAon+mwtmXCztzNMAbH5+flbhpwZ0N5
to+Pc+BS9nCOJyTc6n0dPyg7tbwsJ7AvHwkWATmCws8PXfsxOpiRvsYBb2da
uX8YGnrCHgl7jICK02ttB+Fhr93zywXyHUtCO7l7hHL3062/H20N+Dc7BKOt
GW7BOX7b1p6lQOTBzszUflgSgmMXX/txMERoP0xSlYQeH/t5QncuOE5hP8DR
xTVhL/CxH57Kwsrsh5BUAlHoWz8CIo5cRvzh37r3Zu4iSpu8dqUuNg8qpPyu
e8uUjrhiywt/pvUL19ZMY5FsVG3NsymkfrZt7VkKFpnIBlr7od+1GtlmPvaD
Sk+0WbY+jJln9rHguK9izvvaD4DS0QaRCfYDOXDNKiDxrR+CI2CDwn7I3C4J
Ld76UR8ArEVoAxYjlsEhAFTmxjjlY1dMILg3q8AGx7tVeS0lyCJ3P+u1H7pj
Mv61n+eSMuSVCUlIm36kG20NdhzcOXur+WVqa6JLI/jnqxQoXUcbKWVvlSIt
cR73fiyH6ds3BHjFWMcGK9Zx+d0xUz9dtCW2a35ts/tBtofuPG0zOrcMC5w+
yrBQqZN15oWH6JDa8l9vvdF4hwQ01owfuXbi+sM/zSwofiI3NSpj7aSRm8et
TPKvaPIxD9IjoQ5Diz8sq6rlNgLlrxiJcMgwJbXVwMfghv+DNZlrzk+ZsPzb
Z6vooHYdYF4rHTdqDnbg3rrxuMNWyc9+sExyigAmyWusmxSXXO5+zl1s74EM
q5+Od9flbLoyYdTM26NKGt1/v/a2z6OI++ZuOGYd031pcyUM1GNDoLQ6RLzx
uAXiEzfV1tf/+GpxysHQ+aNjR82J6FTU4Gv6nkeRX1ZAKzm20GtMfxCcIc8i
e41OqMjmluzSpcAPhjYPefudyNGfhPfIrG5q3dzPU/uWCIVOx4zPS84hsdAV
ks5KX/dsWx+5iW9qri//a3bsxpKpAZMf2HweYTmvTT2ZtYtz0pf8fzfaCzJA
25O+c7z6mp1mTgB1PcsuX2bMwRwZVQdOfzI6eNyqi361hq/ZaR5F51ncU8mZ
RVwLmRqLKJdl6Ocd04OPCWW9GwpDXVMDpt8ZUdRAsSNTPhnzxfg1IrZv3XiU
mp7CTLiGKvVwdRctytu2UvuYCdbRaCg+emBOwN6xi8J/fjav8E8Xj21yTQuY
2D9YhomPmWAepWahgtDwqdRwknENGfsOqb3EDBQ35IeN5adDQ5ZMrR797vDM
gIkLBgUfzf+XOsIIeok4eBJSlgduXTrXNzBHjYHbH2AlcZfT05KvCyUdGOQz
cPN1V561yWhxYF5w68cduh5eIO6cvyniLFvzUHRB8L6zbVt7loLbGgkLaD8Z
71sZqxIA9daPhqS5loo3qJvsnoWuKjCANpvXbzb3dD52ReZBKb/TPfx74XES
+TsxZZXmC73orZ/2NGbBiAWRwJrSb5+MnJKy7q0ry9ftbO4upA3q+KWFVubh
gBT+q2/ddBq+P14+Qhw2YovgGjY3wk5QkTtfunYfmsCy0RQBbfhnMXXgt/9q
PVS0BdyYgPDYCygBNj+uOEHpb9Oi1dPkf9/8f/S7VX7+f02q6/wu/1ZmU79/
+R+y3jZ0\
\>"]]
}, Open  ]]
}, Open  ]]
}, Open  ]],

Cell[CellGroupData[{

Cell["Evaluation of mutual information", "Subsection",
 CellChangeTimes->{{3.715791424944559*^9, 3.7157914360728893`*^9}, {
   3.715791533907618*^9, 3.715791536522273*^9}, {3.715792590198597*^9, 
   3.71579259330212*^9}, {3.715792933932818*^9, 3.715792939075774*^9}, 
   3.715793775069109*^9, {3.7157938385815363`*^9, 3.715793846540411*^9}, {
   3.715795688057016*^9, 3.7157956882109327`*^9}, {3.7157958680653*^9, 
   3.715795892027731*^9}}],

Cell[BoxData[
 RowBox[{
  RowBox[{"MutInfo", "[", " ", 
   RowBox[{"weights_", "?", 
    RowBox[{"(", 
     RowBox[{
      RowBox[{"VectorQ", "[", 
       RowBox[{"#", ",", "NumericQ"}], "]"}], "&"}], ")"}]}], "]"}], ":=", 
  " ", 
  RowBox[{"MutInfo", "[", 
   RowBox[{"Gauss", ",", " ", "weights", ",", "Lbound", ",", "Ubound"}], 
   "]"}], " "}]], "Input",
 CellChangeTimes->{{3.7157912249166107`*^9, 3.715791235475293*^9}, {
   3.715791284449726*^9, 3.71579128746905*^9}, {3.715791358386664*^9, 
   3.715791416993886*^9}, {3.7157914477927923`*^9, 3.715791457016478*^9}, 
   3.715791505670141*^9, 3.715791559097185*^9, 3.715791893868256*^9, {
   3.715791949365468*^9, 3.715792145154077*^9}, {3.715792617435288*^9, 
   3.7157926407286*^9}, {3.715792733586793*^9, 3.71579274502523*^9}, {
   3.715792829055678*^9, 3.7157928295310497`*^9}, 3.715794199793271*^9, 
   3.7157956900472603`*^9, 3.715795869937653*^9}],

Cell[CellGroupData[{

Cell[TextData[StyleBox["1) Mutual information for equal weights",
 FontSlant->"Italic"]], "Subsubsection",
 CellChangeTimes->{{3.7157930083349447`*^9, 3.715793016567164*^9}, {
   3.7157937224696503`*^9, 3.715793722917384*^9}, {3.715793849877569*^9, 
   3.715793852484398*^9}, 3.715795691165688*^9, 3.715795872615884*^9}],

Cell[CellGroupData[{

Cell[BoxData[{
 RowBox[{
  RowBox[{"equalW", " ", "=", " ", 
   RowBox[{"Table", "[", 
    RowBox[{
     RowBox[{"1", "/", "n"}], ",", 
     RowBox[{"{", "n", "}"}]}], "]"}]}], ";"}], "\[IndentingNewLine]", 
 RowBox[{
  RowBox[{"MIequalW", " ", "=", " ", 
   RowBox[{"MutInfo", "@", "equalW"}]}], ";"}], "\[IndentingNewLine]", 
 RowBox[{"Print", "[", 
  RowBox[{
  "\"\<MI = \>\"", ",", "MIequalW", ",", " ", "\"\< at weights \>\"", ",", 
   " ", "equalW", " ", ",", "\"\<.\>\""}], "]"}]}], "Input",
 CellChangeTimes->{{3.715792161150236*^9, 3.7157921785249043`*^9}, {
  3.715792223411413*^9, 3.715792251856428*^9}, {3.715792294552374*^9, 
  3.715792320776244*^9}, {3.715792351573186*^9, 3.715792454478469*^9}, {
  3.715792755368627*^9, 3.7157927600746193`*^9}}],

Cell[BoxData[
 InterpretationBox[
  RowBox[{"\<\"MI = \"\>", "\[InvisibleSpace]", "0.9354083344804411`", 
   "\[InvisibleSpace]", "\<\" at weights \"\>", "\[InvisibleSpace]", 
   RowBox[{"{", 
    RowBox[{
     FractionBox["1", "8"], ",", 
     FractionBox["1", "8"], ",", 
     FractionBox["1", "8"], ",", 
     FractionBox["1", "8"], ",", 
     FractionBox["1", "8"], ",", 
     FractionBox["1", "8"], ",", 
     FractionBox["1", "8"], ",", 
     FractionBox["1", "8"]}], "}"}], "\[InvisibleSpace]", "\<\".\"\>"}],
  SequenceForm["MI = ", 0.9354083344804411, " at weights ", {
    Rational[1, 8], 
    Rational[1, 8], 
    Rational[1, 8], 
    Rational[1, 8], 
    Rational[1, 8], 
    Rational[1, 8], 
    Rational[1, 8], 
    Rational[1, 8]}, "."],
  Editable->False]], "Print",
 CellChangeTimes->{
  3.7157927657976522`*^9, 3.715792846962365*^9, {3.715792985902505*^9, 
   3.715792995800066*^9}, 3.715793627073064*^9, 3.715793695144724*^9, 
   3.715793958320258*^9, 3.715793994102786*^9, 3.715794162738481*^9, 
   3.71579421262214*^9}]
}, Open  ]]
}, Open  ]],

Cell[CellGroupData[{

Cell[TextData[StyleBox["2) Mutual information for \
\[OpenCurlyDoubleQuote]antipodal\[CloseCurlyDoubleQuote] weights",
 FontSlant->"Italic"]], "Subsubsection",
 CellChangeTimes->{{3.715793025368334*^9, 3.715793040096116*^9}, {
   3.7157937247016897`*^9, 3.715793725253571*^9}, {3.715793854949134*^9, 
   3.71579385890442*^9}, 3.7157957236409483`*^9, 3.715795873761532*^9}],

Cell[CellGroupData[{

Cell[BoxData[{
 RowBox[{
  RowBox[{"antipodalW", " ", "=", " ", 
   RowBox[{
    RowBox[{"{", 
     RowBox[{"1", "/", "2"}], "}"}], "~", "Join", "~", 
    RowBox[{"Table", "[", 
     RowBox[{"0", ",", 
      RowBox[{"{", 
       RowBox[{"n", "-", "2"}], "}"}]}], "]"}], "~", "Join", "~", 
    RowBox[{"{", 
     RowBox[{"1", "/", "2"}], "}"}]}]}], ";"}], "\[IndentingNewLine]", 
 RowBox[{
  RowBox[{"MIantipodalW", " ", "=", " ", 
   RowBox[{
    RowBox[{"MutInfo", "@", "antipodalW"}], " ", "//", "Quiet"}]}], 
  ";"}], "\[IndentingNewLine]", 
 RowBox[{"Print", "[", 
  RowBox[{
  "\"\<MI = \>\"", ",", " ", "MIantipodalW", ",", " ", 
   "\"\< at weights = \>\"", ",", " ", "antipodalW", ",", "\"\<.\>\""}], 
  "]"}]}], "Input",
 CellChangeTimes->{{3.715792161150236*^9, 3.7157921785249043`*^9}, {
  3.715792223411413*^9, 3.715792251856428*^9}, {3.715792294552374*^9, 
  3.715792320776244*^9}, {3.715792351573186*^9, 3.715792454478469*^9}, {
  3.715792755368627*^9, 3.715792758029292*^9}}],

Cell[BoxData[
 InterpretationBox[
  RowBox[{"\<\"MI = \"\>", "\[InvisibleSpace]", "0.9712046217435786`", 
   "\[InvisibleSpace]", "\<\" at weights = \"\>", "\[InvisibleSpace]", 
   RowBox[{"{", 
    RowBox[{
     FractionBox["1", "2"], ",", "0", ",", "0", ",", "0", ",", "0", ",", "0", 
     ",", "0", ",", 
     FractionBox["1", "2"]}], "}"}], "\[InvisibleSpace]", "\<\".\"\>"}],
  SequenceForm["MI = ", 0.9712046217435786, " at weights = ", {
    Rational[1, 2], 0, 0, 0, 0, 0, 0, 
    Rational[1, 2]}, "."],
  Editable->False]], "Print",
 CellChangeTimes->{
  3.715792065185906*^9, {3.715792129654615*^9, 3.715792168013723*^9}, 
   3.71579221131881*^9, {3.7157923901287003`*^9, 3.715792454847859*^9}, 
   3.715792765942205*^9, 3.715792847204726*^9, {3.71579298607378*^9, 
   3.715792995952977*^9}, 3.715793627220911*^9, 3.715793695294553*^9, 
   3.7157939584699717`*^9, 3.715793994266252*^9, 3.7157941628854713`*^9, 
   3.715794212775496*^9}]
}, Open  ]]
}, Open  ]],

Cell[CellGroupData[{

Cell[TextData[{
 StyleBox["3) ",
  FontSlant->"Italic"],
 StyleBox["Maximal mutual information",
  FontWeight->"Bold",
  FontSlant->"Italic"],
 StyleBox[" from constrained optimization of weights",
  FontSlant->"Italic"]
}], "Subsubsection",
 CellChangeTimes->{{3.715793047752523*^9, 3.715793061162827*^9}, {
   3.715793726725466*^9, 3.715793729069542*^9}, {3.715793861880241*^9, 
   3.71579387332839*^9}, {3.715793933685063*^9, 3.7157939368188953`*^9}, 
   3.715795725169052*^9, 3.715795875416381*^9}],

Cell[CellGroupData[{

Cell[BoxData[{
 RowBox[{
  RowBox[{"weights", " ", "=", " ", 
   RowBox[{"Table", "[", 
    RowBox[{
     RowBox[{"w", "[", "i", "]"}], ",", 
     RowBox[{"{", 
      RowBox[{"i", ",", "n"}], "}"}]}], "]"}]}], ";"}], "\[IndentingNewLine]", 
 RowBox[{
  RowBox[{"maxMIwithOptW", " ", "=", " ", 
   RowBox[{"FindMaximum", "[", 
    RowBox[{
     RowBox[{"{", 
      RowBox[{
       RowBox[{"MutInfo", "[", "weights", "]"}], ",", "  ", 
       RowBox[{"(*", " ", 
        RowBox[{
         RowBox[{"This", " ", "takes", " ", "2"}], "-", 
         RowBox[{"3", " ", 
          RowBox[{"minutes", "."}]}]}], " ", "*)"}], "\[IndentingNewLine]", 
       RowBox[{"Table", "[", 
        RowBox[{
         RowBox[{"0", "\[LessEqual]", " ", 
          RowBox[{"weights", "[", 
           RowBox[{"[", "i", "]"}], "]"}], "\[LessEqual]", " ", "1"}], ",", 
         " ", 
         RowBox[{"{", 
          RowBox[{"i", ",", "n"}], "}"}]}], "]"}], ",", 
       RowBox[{
        RowBox[{"Total", "[", "weights", "]"}], "\[Equal]", "1"}]}], "}"}], 
     ",", "weights"}], "]"}]}], ";"}], "\[IndentingNewLine]", 
 RowBox[{
  RowBox[{"MImax", " ", "=", " ", 
   RowBox[{"First", "@", "maxMIwithOptW"}]}], ";"}], "\[IndentingNewLine]", 
 RowBox[{
  RowBox[{"MImaxW", " ", "=", " ", 
   RowBox[{
    RowBox[{"Table", "[", 
     RowBox[{
      RowBox[{
       RowBox[{"Round", "[", 
        RowBox[{
         RowBox[{"w", "[", "i", "]"}], ",", 
         SuperscriptBox["10", 
          RowBox[{"-", "5"}]]}], "]"}], " ", "/.", " ", 
       RowBox[{"First", "@", 
        RowBox[{"Rest", "@", "maxMIwithOptW"}]}]}], ",", 
      RowBox[{"{", 
       RowBox[{"i", ",", "n"}], "}"}]}], "]"}], "//", "N"}]}], 
  ";"}], "\[IndentingNewLine]", 
 RowBox[{"Print", "[", 
  RowBox[{
  "\"\<Max MI = \>\"", ",", "MImax", ",", " ", "\"\< at weights = \>\"", ",", 
   "MImaxW", ",", "\"\<.\>\""}], "]"}]}], "Input",
 CellChangeTimes->{{3.715792256747801*^9, 3.715792293519217*^9}, {
   3.715793066523142*^9, 3.715793290090746*^9}, {3.715793534626958*^9, 
   3.71579361121601*^9}, {3.715793649160585*^9, 3.715793678747822*^9}, {
   3.715793944581237*^9, 3.7157939508114843`*^9}, {3.71579405975765*^9, 
   3.715794066692679*^9}, 3.715794149848691*^9, {3.715794267008987*^9, 
   3.715794297543836*^9}, {3.715795740625743*^9, 3.7157957425516777`*^9}}],

Cell[BoxData[
 InterpretationBox[
  RowBox[{"\<\"Max MI = \"\>", "\[InvisibleSpace]", "1.1442517894641633`", 
   "\[InvisibleSpace]", "\<\" at weights = \"\>", "\[InvisibleSpace]", 
   RowBox[{"{", 
    RowBox[{
    "0.38722`", ",", "0.`", ",", "0.0464`", ",", "0.21112`", ",", "0.`", ",", 
     "0.`", ",", "0.`", ",", "0.35526`"}], "}"}], 
   "\[InvisibleSpace]", "\<\".\"\>"}],
  SequenceForm[
  "Max MI = ", 1.1442517894641633`, " at weights = ", {0.38722, 0., 0.0464, 
   0.21112, 0., 0., 0., 0.35526}, "."],
  Editable->False]], "Print",
 CellChangeTimes->{3.715794314614621*^9}]
}, Open  ]]
}, Open  ]]
}, Open  ]]
}, Open  ]]
},
WindowSize->{1614, 1071},
WindowMargins->{{Automatic, 109}, {19, Automatic}},
Magnification:>1.2 Inherited,
FrontEndVersion->"10.1 for Linux x86 (64-bit) (March 23, 2015)",
StyleDefinitions->"Default.nb"
]
(* End of Notebook Content *)

(* Internal cache information *)
(*CellTagsOutline
CellTagsIndex->{}
*)
(*CellTagsIndex
CellTagsIndex->{}
*)
(*NotebookFileOutline
Notebook[{
Cell[CellGroupData[{
Cell[580, 22, 211, 2, 78, "Section"],
Cell[CellGroupData[{
Cell[816, 28, 224, 3, 55, "Subsection"],
Cell[CellGroupData[{
Cell[1065, 35, 374, 5, 42, "Subsubsection"],
Cell[1442, 42, 1860, 47, 148, "Input"]
}, Open  ]],
Cell[CellGroupData[{
Cell[3339, 94, 434, 6, 42, "Subsubsection"],
Cell[3776, 102, 945, 26, 89, "Input"]
}, Open  ]],
Cell[CellGroupData[{
Cell[4758, 133, 463, 6, 42, "Subsubsection"],
Cell[CellGroupData[{
Cell[5246, 143, 1298, 36, 110, "Input"],
Cell[6547, 181, 208684, 3446, 288, 164638, 2722, "CachedBoxData", "BoxData", \
"Output"]
}, Open  ]]
}, Open  ]]
}, Open  ]],
Cell[CellGroupData[{
Cell[215292, 3634, 441, 6, 55, "Subsection"],
Cell[215736, 3642, 911, 19, 39, "Input"],
Cell[CellGroupData[{
Cell[216672, 3665, 320, 4, 42, "Subsubsection"],
Cell[CellGroupData[{
Cell[217017, 3673, 762, 17, 86, "Input"],
Cell[217782, 3692, 1040, 28, 45, "Print"]
}, Open  ]]
}, Open  ]],
Cell[CellGroupData[{
Cell[218871, 3726, 372, 5, 42, "Subsubsection"],
Cell[CellGroupData[{
Cell[219268, 3735, 990, 25, 86, "Input"],
Cell[220261, 3762, 945, 19, 45, "Print"]
}, Open  ]]
}, Open  ]],
Cell[CellGroupData[{
Cell[221255, 3787, 502, 12, 42, "Subsubsection"],
Cell[CellGroupData[{
Cell[221782, 3803, 2311, 59, 165, "Input"],
Cell[224096, 3864, 585, 13, 27, "Print"]
}, Open  ]]
}, Open  ]]
}, Open  ]]
}, Open  ]]
}
]
*)

(* End of internal cache information *)
