# Supplementary material for: Information processing in the NF-κB pathway
Source: Sci Rep. 2017 Nov 21;7:15926. doi: 10.1038/s41598-017-16166-y (PMC5698458; doi:10.1038/s41598-017-16166-y)
Supplement: Supplementary file 3 — Dataset 2 [file 41598_2017_16166_MOESM3_ESM.zip › SupplementaryDatasetS2/max_mut_info.py]

#!/usr/bin/env python3
# -*- coding: utf-8 -*-
# version Sep 22, 2017

"""
Estimate the max mutual information of samples from 1-dimensional distributions.

This source code features the research article "Information processing in the
NF-κB pathway" by Tudelska & co-authors published in "Scientific Reports" (2017).

Info on the usage of this module can be found in the docstring of max_mut_info().
"""

from collections import namedtuple
from math import log, exp
from numpy import mean
from numpy.random import seed, uniform
from scipy.special import digamma
from scipy.stats.distributions import norm

seed(123)


# See the docstring of max_mut_info() for an explanation of the components.
OptParams = namedtuple('OptParams',
                       'n_random_init_weights rel_eps rate rate_shrink rate_base')

OPT_PARAMS_DEFAULT = OptParams(n_random_init_weights=3, rel_eps=1e-5, rate=0.15,
                               rate_shrink=0.5, rate_base=1e-6)

def max_mut_info(samples, near_nbs_k=10, opt_params=OPT_PARAMS_DEFAULT):
    """Estimate the maximal mutual information.

    Mutual information is calculated as described by Kraskov, Stoegbauer, and
    Grassberger [Physical Review E 69, 066138, 2004, estimator I^(1) in Eq.(8)]
    for samples from one-dimensional distributions.

    Maximization of mutual information is performed iteratively in a greedy
    manner -- by increasing or decreasing the weight of the input distribution
    that in a current step gives a maximal increase of mutual information
    (other weights are renormalized to assure that the weights sum up to one).
    Uniformly random initial weights are assumed.

    Args:

        samples (list of lists of floats): Samples from one-dimensional
            distributions. Each sample is a separate list of floating-point
            values.

        near_nbs_k (int): Number of nearest neighbors used for estimating mutual
            information; default is 10.

        opt_params (named tuple):

            n_random_init_weights (int): Number of random initial weights as
                starting values for the maximization procedure.

            rel_eps (float): Maximization halts when the currently found value
                of mutual information has increased less than `opt_rel_eps`
                over the previous value.

            rate (float): Relative trial change of a distribution weight during
                maximization (a multiplication factor).

            rate_shrink (float): Multiply the rate by this factor when it is
                too large.

            rate_base (float): An constant trial increase or decrease of a
                weight (an additive term; this term allows weights that were
                zeroed during maximization to regain value).

    Returns:

        A list of tuples comprising the value of mutual information and an
        associated distribution weights (see below for an example). The
        length of the list is equal to parameter `opt_n_random_init_weights`,
        whereas the length of the list of weights is equal to the length of
        the list of samples (input parameter `samples`).

    Example:

        >>> from scipy.stats.distributions import norm
        >>> from max_mut_info import max_mut_info
        >>> samples = [norm(0,1).rvs(12000), norm(1,2).rvs(16000)]
        >>> max_mut_info(samples)
        [(0.19397549699250211, [0.5837534763549597, 0.4162465236450403]),
         (0.19405262494049935, [0.5674537114240179, 0.4325462885759821]),
         (0.19406439550173352, [0.5741296841297723, 0.4258703158702277])]
    """

    # -- Auxiliary internal functions of max_mut_info() -----------------------

    def value(_):
        """Extract the value of a sample from the list `lblsamples` in the body
        of max_mut_info()."""
        return _[0]

    def label(_):
        """Extract the label of the distribution of a sample from `lblsamples`
        in the body of max_mut_info()."""
        return _[1]


    def _flatten(nested):
        """Flatten a nested list."""
        return [__ for _ in nested for __ in _]


    def _bits_of_nats(mi_nats):
        """Convert mutual information value from nats to bits."""
        return log(exp(mi_nats))/log(2)


    def _check_uniqueness(samples):
        assert len(samples)
        for sample in samples:
            assert len(sample)
            assert len(sample) == len(set(sample))


    def _same_nbs_indices(lsamples, i, k):
        """Collect positions of neighboring samples from the same distribution
        in the list of all labeled samples."""
        def _same_nbs_indices(same_as, lsamples, i, k, dxn):
            j, nis = i, []
            while (((dxn == -1 and j > 0) or (dxn == +1 and j < len(lsamples)-1))
                   and len(nis) < k):
                j += dxn
                if label(lsamples[j]) == same_as:
                    nis += [j]
            return nis
        return _flatten([_same_nbs_indices(label(lsamples[i]), lsamples, i, k, dxn)
                         for dxn in (-1, +1)])


    def _other_nbs_count(lsamples, i, d_max):
        """Count the neighboring samples from other distributions."""
        exclude = label(lsamples[i])
        cnt = dict()
        for dxn in (-1, +1):
            j = i
            while (dxn == -1 and j > 0) or (dxn == +1 and j < len(lsamples)-1):
                j += dxn
                if abs(value(lsamples[i]) - value(lsamples[j])) > d_max:
                    break
                lbl = label(lsamples[j])
                if lbl != exclude:
                    if lbl in cnt.keys():
                        cnt[lbl] += 1
                    else:
                        cnt[lbl] = 1
        return cnt


    def _calc_adnxy(nbhoods, near_nbs_k, wghts, wghts0, nsmpls):
        """Calculate <psi(n_x) + psi(n_y)> as <psi(n_x)> + <psi(n_y)>."""

        def _calc_avg_digamma_nx(nbhoods, near_nbs_k, wghts, wghts0):
            """Calculate <psi(n_x)>."""
            avg_digamma_nx = 0
            for lbl, nbhs in nbhoods.items():
                counts = []
                if wghts[lbl] == 0.:
                    continue
                delta_w1 = wghts[lbl]/wghts0[lbl]
                for nbh in nbhs:
                    cnt = near_nbs_k
                    for nblbl, nbcnt in nbh.items():
                        delta_w2 = wghts[nblbl]/wghts0[nblbl]
                        nbcnt_scaling = delta_w2/delta_w1
                        cnt += nbcnt_scaling*nbcnt
                    counts += [cnt]
                avg_digamma_nx += wghts[lbl]*mean(list(map(digamma, counts)))
            return avg_digamma_nx

        def _calc_avg_digamma_ny(wghts, nsmpls):
            """Calculate <psi(n_y)>."""
            numer, denom = 0., 0.
            for weight in wghts.values():
                neff = weight*nsmpls
                numer += neff*digamma(neff)
                denom += neff
            return numer/denom

        return _calc_avg_digamma_nx(nbhoods, near_nbs_k, wghts, wghts0) \
              +_calc_avg_digamma_ny(wghts, nsmpls)


    def _gen_random_weights(labels):
        weights_not_norm = dict((lbl, uniform(0, 1)) for lbl in labels)
        sum_weights = sum(weights_not_norm.values())
        return dict((lbl, p/sum_weights) for lbl, p in weights_not_norm.items())


    def _maximize_mut_info(nbrhoods, nn_k, nsmpls, wghts0, opt_pars):
        """Maximize mutual information (MI) with respect to the probabilities
        of input distributions (called "weights"). Note that maximization of
        MI is carried out as minimization of <psi(n_x) + psi(n_y)>."""

        # Compute neighborhood-independent terms of the estimator:
        digamma_k, digamma_n = digamma(near_nbs_k), digamma(nsmpls)

        opt_results = []
        opt_rate = opt_pars.rate  # may change during maximization
        for _ in range(opt_pars.n_random_init_weights):
            weights = _gen_random_weights(wghts0.keys())
            avg_digamma_nx_ny = _calc_adnxy(nbrhoods, nn_k, weights, wghts0, nsmpls)
            mut_info = digamma_k - avg_digamma_nx_ny + digamma_n
            while True:
                deltas = {}
                for vlbl in weights.keys():  # for each varied weight of label
                    for dxn in (-1, +1):  # for each direction
                        weights_try = weights.copy()
                        #
                        # Perform a trial increase/decrease the vlbl weight:
                        weights_try_vlbl = weights_try[vlbl] + dxn*opt_pars.rate_base
                        if weights_try_vlbl >= 0 and weights_try_vlbl <= 1:
                            weights_try[vlbl] = weights_try_vlbl
                        weights_try[vlbl] *= 1.0 + dxn*opt_rate
                        weights_try[vlbl] = min(weights_try[vlbl], 1.0)
                        #
                        # Renormalize weights of other distributions:
                        olbls = (weights_try.keys() - set([vlbl]))  # other labels
                        nov_sum_pre = sum([weights_try[lbl] for lbl in olbls])
                        nov_sum_post = 1.0 - weights_try[vlbl]
                        if nov_sum_pre > 0.:
                            for lbl in olbls:
                                weights_try[lbl] *= nov_sum_post/nov_sum_pre
                        else:
                            assert weights_try[vlbl] == 1.
                        #
                        # Calculate and remember the impact of the weight change:
                        adnxy_try = _calc_adnxy(nbrhoods, nn_k, weights_try, wghts0, nsmpls)
                        delta_adnxy = adnxy_try - avg_digamma_nx_ny
                        deltas[(vlbl, dxn)] = (delta_adnxy, adnxy_try, weights_try)
                        #
                # Find the modification that would result in max increase of MI:
                best_avg_digamma_nx_ny, best_weights = \
                        sorted(deltas.values(), key=lambda _: _[0])[0][1:3]
                prev_mut_info = mut_info
                best_mut_info = digamma_k - best_avg_digamma_nx_ny + digamma_n
                #
                if best_mut_info < prev_mut_info:  # then likely missed the maximum
                    opt_rate *= opt_pars.rate_shrink
                    continue
                else:  # then increased the value of MI:
                    mut_info = best_mut_info
                    weights = best_weights
                    #
                    # Decide whether to stop:
                    mut_info_rel_incr = (mut_info - prev_mut_info)/prev_mut_info
                    if mut_info_rel_incr < opt_pars.rel_eps:
                        break  # MI value stabilized at its maximum

            mi_bits = _bits_of_nats(mut_info)
            weights_srt = list([p for _, p in sorted(weights.items())])
            opt_results += [(mi_bits, weights_srt)]

        return opt_results


    # -- The body of max_mut_info() -------------------------------------------

    # Input sanity check:
    _check_uniqueness(samples)

    # Label each sample value according to the distribution it originates from
    # and then sort all samples in the ascending order:
    lblsamples = sorted(_flatten([zip(sample, len(sample)*[chr(ord('a')+si)])
                                  for si, sample in enumerate(samples)]))
    # List `lblsamples` has the following structure (contents is exemplary):
    # [(-1.85, 'a'), (-1.52, 'a'), (-0.49, 'b'), (0.26, 'a'), (0.44, 'b'), etc].

    # Create the ordered list of distribution labels:
    labels = [chr(ord('a')+i) for i in range(len(samples))]
    assert labels == sorted(list(set([label(lsample) for lsample in lblsamples])))

    # For each sample in the sorted vector `lblsamples`, based on `near_nbs_k`
    # nearest neighbors from the same distribution, find the search radius
    # `eps_half` and use it to count neighbors from all other distributions:
    neighborhoods = dict((lbl, []) for lbl in labels)
    assert lblsamples == sorted(lblsamples)
    for sample_i, lsample in enumerate(lblsamples):
        same_neighbors_indices = _same_nbs_indices(lblsamples, sample_i, near_nbs_k)
        eps_half = sorted([abs(value(lsample) - value(lblsamples[nbi]))
                           for nbi in same_neighbors_indices])[near_nbs_k-1]
        other_neighbors_count = _other_nbs_count(lblsamples, sample_i, eps_half)
        neighborhoods[label(lsample)] += [other_neighbors_count]
    # Keys of `neighborhoods` are distribution labels; each label is associated
    # with a list of neighborhoods of samples coming from the distribution
    # labeled with the dictionary key. Each sample neighborhood from such list
    # is a dictionary that stores counts of neighboring samples coming from
    # distributions other than that of the key-label (since the count of
    # neighbors from the same distribution is always equal to `near_nbs_k`,
    # it is not stored). Exemplary structure of `neighborhoods` is as follows:
    # {'a': [{'b':5, 'c':10}, {'b':3, 'c':12}],
    #  'b': [{'a':3, 'c':9}] etc}

    # Compute original distribution probabilities (called "weights") based on
    # sample sizes:
    n_samples = len(lblsamples)
    orig_weights = dict((lbl,
                         [label(ls) for ls in lblsamples].count(lbl)/n_samples)
                        for lbl in labels)

    # Maximize mutual information over weights:
    return _maximize_mut_info(neighborhoods, near_nbs_k, n_samples,
                              orig_weights, opt_params)


def _test():
    '''Test max_mut_info() for samples from 8 Gaussian PDFs.'''

    def _mu_sigma(i):
        """Means of the distributions (mu) are equally spaced on the X-axis;
        standard deviations (sigma) are slightly larger for higher means.
        The neighboring distributions have a significant overlap."""
        return (1.5*(i+1), (i+1)/4. + 1)

    # The numbers of samples drawn from each of Gaussians ordered by their
    # means is the same as the number of cells quantified in experiments
    # of increasing doses of TNF stimulation (main text Fig. 3D, "30 min"):
    #                      0 0.01 0.03  0.1  0.3    1    3   10 ng/ml TNF
    #                      :    :    :    :    :    :    :    :
    subsamples_counts = [257, 563, 533, 440, 537, 625, 503, 747]
    #
    nearest_neighbor_ks = [5, 10, 15]
    n_samples_per_nnk = 5
    opt_params = OPT_PARAMS_DEFAULT

    for nnk_i, nnk in enumerate(nearest_neighbor_ks):
        print('\nnearest neighbors: {:}'.format(nnk))
        for sample_i in range(n_samples_per_nnk):
            print('\n  sample {:} of {:}:\n'
                  '    maximizing MI (starting from {:} random vectors of weights)'
                  .format(nnk_i*n_samples_per_nnk + sample_i+1,
                          len(nearest_neighbor_ks)*n_samples_per_nnk,
                          opt_params.n_random_init_weights), end='... ', flush=True)
            samples = [norm(*_mu_sigma(i)).rvs(subsamples_counts[i])
                       for i in range(len(subsamples_counts))]
            for mut_info, weights in max_mut_info(samples, nnk, opt_params):
                result_line = 'MI = {:4.2f} bit   Q = [ '+'{:4.2f} '*len(weights)+']'
                print('\r    ' + result_line.format(mut_info, *weights))

    print('\nMaximal mutual information for identically parametrized Gaussians, obtained\n'
          'with Wolfram Mathematica, using numerical integration of probability densities\n'
          'and the interior point method for constrained mutual information maximization,\n'
          'is: MI = 1.144 with Q = [0.38722  0.  0.0464  0.21112  0.  0.  0.  0.35526].\n')

if __name__ == "__main__":
    _test()
